# Supplementary material for: Evaluating the use of paralogous protein domains to increase data availability for missense variant classification
Source: Genome Med. 2023 Dec 12;15:110. doi: 10.1186/s13073-023-01264-6 (PMC10714540; doi:10.1186/s13073-023-01264-6)
Supplement: Supplementary file 2 — Additional file 2: Table S1. Full list of ClinVar variants with classifications. [file 13073_2023_1264_MOESM2_ESM.csv]

chr	pos_grch38	ref	alt	uniprot_id	ensembl_gene	ensembl_transcript	clinvar_id	gene_name	hgvs_description	ac_gnomad	an_gnomad	path_desc	path_bin	clinvar_evidence_class	pfam_id	pfam_pos	pm5_path_n	pm5_ben_n	meta_pm5__no_conflicts	meta_pm5__majority	adj_m_s	gnomad_oe_upper	gnomad_mis_z	ccr_percentile_liftover_grch38	phylop100way_vertebrate
1	930165	G	A	1153701	ENSG00000187634	ENST00000342066	1164676	SAMD11	NM_001385641.1(SAMD11):c.620G>A (p.Arg207Gln)	46	143190	Benign	0	criteria provided, single submitter	NA	NA	0	0	NA	NA	NA	1.619	-3.4361	0	5.113
1	930204	G	A	1153702	ENSG00000187634	ENST00000342066	1170208	SAMD11	NM_001385641.1(SAMD11):c.659G>A (p.Arg220Gln)	1307	143298	Benign	0	criteria provided, single submitter	NA	NA	0	0	NA	NA	NA	1.619	-3.4361	0	3.43
1	930245	G	A	1110866	ENSG00000187634	ENST00000342066	1131472	SAMD11	NM_001385641.1(SAMD11):c.700G>A (p.Asp234Asn)	246	143342	Likely benign	0	criteria provided, single submitter	NA	NA	0	0	NA	NA	NA	1.619	-3.4361	0	4.124
1	930248	G	A	707587	ENSG00000187634	ENST00000342066	789256	SAMD11	NM_001385641.1(SAMD11):c.703G>A (p.Gly235Ser)	500	143342	Likely benign	0	criteria provided, single submitter	NA	NA	0	0	NA	NA	NA	1.619	-3.4361	0	2.486
1	930282	G	A	1110867	ENSG00000187634	ENST00000342066	1140293	SAMD11	NM_001385641.1(SAMD11):c.737G>A (p.Arg246Gln)	131	143312	Likely benign	0	criteria provided, single submitter	NA	NA	0	0	NA	NA	NA	1.619	-3.4361	0	0.158
1	930285	G	A	1153703	ENSG00000187634	ENST00000342066	1165489	SAMD11	NM_001385641.1(SAMD11):c.740G>A (p.Arg247Gln)	69	143318	Benign	0	criteria provided, single submitter	NA	NA	0	0	NA	NA	NA	1.619	-3.4361	0	0.322
1	930314	C	T	1153704	ENSG00000187634	ENST00000342066	1170010	SAMD11	NM_001385641.1(SAMD11):c.769C>T (p.His257Tyr)	2865	143306	Benign	0	criteria provided, single submitter	NA	NA	0	0	NA	NA	NA	1.619	-3.4361	0	3.747
1	930320	C	T	1089339	ENSG00000187634	ENST00000342066	1099322	SAMD11	NM_001385641.1(SAMD11):c.775C>T (p.Arg259Cys)	204	143298	Likely benign	0	criteria provided, single submitter	NA	NA	0	0	NA	NA	NA	1.619	-3.4361	0	2.164
1	931058	G	A	1067611	ENSG00000187634	ENST00000618181	1080861	SAMD11	NM_001385641.1(SAMD11):c.811G>A (p.Val271Met)	23	143338	Likely benign	0	criteria provided, single submitter	NA	NA	0	0	NA	NA	NA	1.619	-3.4361	0	0.284
1	935779	G	A	1153708	ENSG00000187634	ENST00000620200	1167937	SAMD11	NM_001385641.1(SAMD11):c.850G>A (p.Gly284Ser)	327	143330	Benign	0	criteria provided, single submitter	NA	NA	0	0	NA	NA	NA	1.619	-3.4361	0	2.981
1	935812	C	T	1131745	ENSG00000187634	ENST00000620200	1149133	SAMD11	NM_001385641.1(SAMD11):c.883C>T (p.Arg295Cys)	13	143342	Likely benign	0	criteria provided, single submitter	NA	NA	0	0	NA	NA	NA	1.619	-3.4361	0	4.105
1	935839	C	T	1067612	ENSG00000187634	ENST00000620200	1085785	SAMD11	NM_001385641.1(SAMD11):c.910C>T (p.His304Tyr)	26	143338	Likely benign	0	criteria provided, single submitter	NA	NA	0	0	NA	NA	NA	1.619	-3.4361	0	1.796
1	935849	G	C	1089342	ENSG00000187634	ENST00000620200	1115824	SAMD11	NM_001385641.1(SAMD11):c.920G>C (p.Arg307Pro)	112	143332	Likely benign	0	criteria provided, single submitter	NA	NA	0	0	NA	NA	NA	1.619	-3.4361	0	2.408
1	939076	G	A	1110873	ENSG00000187634	ENST00000620200	1122639	SAMD11	NM_001385641.1(SAMD11):c.1004G>A (p.Arg335His)	125	143290	Likely benign	0	criteria provided, single submitter	NA	NA	0	0	NA	NA	NA	1.619	-3.4361	0	1.091
1	939334	C	T	1089346	ENSG00000187634	ENST00000620200	1116812	SAMD11	NM_001385641.1(SAMD11):c.1117C>T (p.Arg373Trp)	14	143264	Likely benign	0	criteria provided, single submitter	NA	NA	0	0	NA	NA	NA	1.619	-3.4361	0	1.364
1	939382	C	T	1067616	ENSG00000187634	ENST00000620200	1078617	SAMD11	NM_001385641.1(SAMD11):c.1165C>T (p.Arg389Cys)	45	143136	Likely benign	0	criteria provided, single submitter	NA	NA	0	0	NA	NA	NA	1.619	-3.4361	0	1.834
1	942228	C	G	1110913	ENSG00000187634	ENST00000620200	1127547	SAMD11	NM_001385641.1(SAMD11):c.1451C>G (p.Pro484Arg)	252	143242	Likely benign	0	criteria provided, single submitter	NA	NA	0	0	NA	NA	NA	1.619	-3.4361	0	5.249
1	942451	T	C	1153723	ENSG00000187634	ENST00000616016	1166513	SAMD11	NM_001385641.1(SAMD11):c.1516T>C (p.Trp506Arg)	143075	143100	Benign	0	criteria provided, single submitter	NA	NA	0	1	NA	NA	NA	1.619	-3.4361	0	1.367
1	942453	G	C	1089382	ENSG00000187634	ENST00000342066	1115511	SAMD11	NM_001385641.1(SAMD11):c.1518G>C (p.Trp506Cys)	58	143198	Likely benign	0	criteria provided, single submitter	NA	NA	0	1	NA	NA	NA	1.619	-3.4361	0	0.702
1	942870	A	G	1131796	ENSG00000187634	ENST00000342066	1147900	SAMD11	NM_001385641.1(SAMD11):c.1865A>G (p.Asp622Gly)	15	143250	Likely benign	0	criteria provided, single submitter	NA	NA	0	0	NA	NA	NA	1.619	-3.4361	0	2.152
1	942930	T	C	1153730	ENSG00000187634	ENST00000342066	1169836	SAMD11	NM_001385641.1(SAMD11):c.1925T>C (p.Val642Ala)	372	141850	Benign	0	criteria provided, single submitter	NA	NA	0	0	NA	NA	NA	1.619	-3.4361	0	-0.204
1	942945	C	T	1153732	ENSG00000187634	ENST00000342066	1170437	SAMD11	NM_001385641.1(SAMD11):c.1940C>T (p.Pro647Leu)	1304	143112	Benign	0	criteria provided, single submitter	NA	NA	0	0	NA	NA	NA	1.619	-3.4361	0	-0.755
1	942951	C	T	1153733	ENSG00000187634	ENST00000342066	1170505	SAMD11	NM_001385641.1(SAMD11):c.1946C>T (p.Pro649Leu)	1287	143224	Benign	0	criteria provided, single submitter	NA	NA	0	0	NA	NA	NA	1.619	-3.4361	0	-0.13
1	943273	A	G	1131801	ENSG00000187634	ENST00000342066	1151058	SAMD11	NM_001385641.1(SAMD11):c.2074A>G (p.Met692Val)	145	143222	Likely benign	0	criteria provided, single submitter	NA	NA	0	0	NA	NA	NA	1.619	-3.4361	0	0.028
1	943364	G	C	1110923	ENSG00000187634	ENST00000342066	1125924	SAMD11	NM_001385641.1(SAMD11):c.2165G>C (p.Gly722Ala)	180	143240	Likely benign	0	criteria provided, single submitter	PF07647.16	19	0	0	Unique	Unique	0.537716103	1.619	-3.4361	0	1.795
1	943762	C	G	1067668	ENSG00000187634	ENST00000342066	1090079	SAMD11	NM_001385641.1(SAMD11):c.2243C>G (p.Thr748Ser)	143	143130	Likely benign	0	criteria provided, single submitter	PF07647.16	45+1	0	0	Unique	Unique	0.537716103	1.619	-3.4361	0	1.869
1	943765	A	C	1089394	ENSG00000187634	ENST00000342066	1114811	SAMD11	NM_001385641.1(SAMD11):c.2246A>C (p.Asn749Thr)	143	143088	Likely benign	0	criteria provided, single submitter	PF07647.16	46	0	0	Unique	Unique	0.537716103	1.619	-3.4361	0	1.66
1	943984	G	A	1110926	ENSG00000187634	ENST00000342066	1132773	SAMD11	NM_001385641.1(SAMD11):c.2366G>A (p.Arg789Gln)	10	143290	Likely benign	0	criteria provided, single submitter	NA	NA	0	0	NA	NA	NA	1.619	-3.4361	0	1.948
1	943996	G	A	1089396	ENSG00000187634	ENST00000342066	1099329	SAMD11	NM_001385641.1(SAMD11):c.2378G>A (p.Arg793Gln)	14	143308	Likely benign	0	criteria provided, single submitter	NA	NA	0	0	NA	NA	NA	1.619	-3.4361	0	0.752
1	944001	C	T	1153748	ENSG00000187634	ENST00000342066	1164573	SAMD11	NM_001385641.1(SAMD11):c.2383C>T (p.Leu795Phe)	674	143326	Benign	0	criteria provided, single submitter	NA	NA	0	0	NA	NA	NA	1.619	-3.4361	0	0.814
1	944004	G	A	1153750	ENSG00000187634	ENST00000342066	1164106	SAMD11	NM_001385641.1(SAMD11):c.2386G>A (p.Gly796Ser)	68	143314	Benign	0	criteria provided, single submitter	NA	NA	0	0	NA	NA	NA	1.619	-3.4361	0	-0.304
1	944029	C	G	1153751	ENSG00000187634	ENST00000342066	1168053	SAMD11	NM_001385641.1(SAMD11):c.2411C>G (p.Pro804Arg)	104	143318	Benign	0	criteria provided, single submitter	NA	NA	0	0	NA	NA	NA	1.619	-3.4361	0	1.335
1	944101	G	C	707599	ENSG00000187634	ENST00000342066	780745	SAMD11	NM_001385641.1(SAMD11):c.2483G>C (p.Gly828Ala)	3371	143232	Benign	0	criteria provided, single submitter	NA	NA	0	0	NA	NA	NA	1.619	-3.4361	0	2.811
1	956013	G	A	746687	ENSG00000188976	ENST00000327044	735491	NOC2L	NM_015658.4(NOC2L):c.608C>T (p.Ala203Val)	NA	NA	Likely benign	0	criteria provided, single submitter	NA	NA	0	0	NA	NA	NA	1.338	-1.901	0	6.13
1	961629	A	G	707603	ENSG00000187961	ENST00000338591	782832	KLHL17	NM_198317.3(KLHL17):c.368A>G (p.Asn123Ser)	189	143312	Likely benign	0	criteria provided, single submitter	PF00651.30	43	0	0	Unique	Unique	0.443426354	1.163	-0.57094	0	4.57
1	964512	C	A	904889	ENSG00000187961	ENST00000338591	916564	KLHL17	NM_198317.3(KLHL17):c.1682C>A (p.Ala561Glu)	1	137782	Likely pathogenic	1	no assertion criteria provided	PF01344.24	43	0	0	Unique	Unique	0.540658712	1.163	-0.57094	0.281963775	7.714
1	966542	G	A	707605	ENSG00000187583	ENST00000379407	782833	PLEKHN1	NM_032129.3(PLEKHN1):c.11G>A (p.Ser4Asn)	1591	143328	Benign	0	criteria provided, single submitter	NA	NA	0	1	NA	NA	NA	1.358	-1.7988	0	0.169
1	966543	C	A	707606	ENSG00000187583	ENST00000379407	782834	PLEKHN1	NM_032129.3(PLEKHN1):c.12C>A (p.Ser4Arg)	1591	143320	Benign	0	criteria provided, single submitter	NA	NA	0	1	NA	NA	NA	1.358	-1.7988	0	-0.285
1	972895	G	A	696926	ENSG00000187583	ENST00000379407	770481	PLEKHN1	NM_032129.3(PLEKHN1):c.1037G>A (p.Gly346Asp)	1188	143318	Benign	0	criteria provided, single submitter	NA	NA	0	0	NA	NA	NA	1.358	-1.7988	0	1.814
1	973842	G	A	707611	ENSG00000187583	ENST00000379407	791106	PLEKHN1	NM_032129.3(PLEKHN1):c.1444G>A (p.Ala482Thr)	2939	143240	Benign	0	criteria provided, single submitter	NA	NA	0	0	NA	NA	NA	1.358	-1.7988	0	2.734
1	973989	G	A	719150	ENSG00000187583	ENST00000379407	711747	PLEKHN1	NM_032129.3(PLEKHN1):c.1591G>A (p.Ala531Thr)	292	143338	Likely benign	0	criteria provided, single submitter	NA	NA	0	0	NA	NA	NA	1.358	-1.7988	0	-1.592
1	1014042	G	A	446939	ENSG00000187608	ENST00000379389	475283	ISG15	NM_005101.4(ISG15):c.62G>A (p.Ser21Asn)	686	143342	Benign	0	criteria provided, single submitter	PF00240.22	17	0	0	Unique	Unique	0.321043094	1.179	-0.044129	0	-0.676
1	1014228	G	A	389314	ENSG00000187608	ENST00000379389	402986	ISG15	NM_005101.4(ISG15):c.248G>A (p.Ser83Asn)	55560	143198	Benign	0	criteria provided, multiple submitters, no conflicts	NA	NA	0	0	NA	NA	NA	1.179	-0.044129	0	-0.396
1	1014401	G	A	514865	ENSG00000187608	ENST00000379389	542076	ISG15	NM_005101.4(ISG15):c.421G>A (p.Gly141Ser)	73	143326	Likely benign	0	criteria provided, single submitter	PF00240.22	58	0	0	Benign	Benign	0.321043094	1.179	-0.044129	0	0.151
1	1014471	G	C	446981	ENSG00000187608	ENST00000379389	475282	ISG15	NM_005101.4(ISG15):c.491G>C (p.Arg164Pro)	103	143324	Likely benign	0	criteria provided, single submitter	NA	NA	0	0	NA	NA	NA	1.179	-0.044129	0	-2.665
1	1020183	G	C	364282	ENSG00000188157	ENST00000379370	387476	AGRN	NM_198576.4(AGRN):c.11G>C (p.Arg4Pro)	1855	141868	Benign	0	criteria provided, multiple submitters, no conflicts	NA	NA	0	0	NA	NA	NA	1.029	0.22552	0	-1.405
1	1020297	A	C	695921	ENSG00000188157	ENST00000379370	774056	AGRN	NM_198576.4(AGRN):c.125A>C (p.Glu42Ala)	21	142754	Likely benign	0	criteria provided, single submitter	NA	NA	0	0	NA	NA	NA	1.029	0.22552	0	2.057
1	1022225	G	A	244110	ENSG00000188157	ENST00000379370	243036	AGRN	NM_198576.4(AGRN):c.226G>A (p.Gly76Ser)	NA	NA	Likely pathogenic	1	criteria provided, single submitter	NA	NA	0	0	NA	NA	NA	1.029	0.22552	0	7.505
1	1022313	A	T	244111	ENSG00000188157	ENST00000379370	243037	AGRN	NM_198576.4(AGRN):c.314A>T (p.Asn105Ile)	NA	NA	Pathogenic	1	no assertion criteria provided	NA	NA	0	0	NA	NA	NA	1.029	0.22552	71.92114411	5.733
1	1022383	C	G	514916	ENSG00000188157	ENST00000379370	541203	AGRN	NM_198576.4(AGRN):c.384C>G (p.His128Gln)	22	143334	Likely benign	0	criteria provided, single submitter	NA	NA	0	0	NA	NA	NA	1.029	0.22552	0	0.783
1	1035307	C	T	446942	ENSG00000188157	ENST00000379370	474141	AGRN	NM_198576.4(AGRN):c.494C>T (p.Pro165Leu)	286	143320	Likely benign	0	criteria provided, single submitter	NA	NA	0	0	NA	NA	NA	1.029	0.22552	0	0.006
1	1041197	T	C	421151	ENSG00000188157	ENST00000379370	430121	AGRN	NM_198576.4(AGRN):c.752T>C (p.Val251Ala)	174	142138	Likely benign	0	criteria provided, multiple submitters, no conflicts	NA	NA	0	0	NA	NA	NA	1.029	0.22552	0	5.653
1	1041218	C	T	249307	ENSG00000188157	ENST00000379370	263204	AGRN	NM_198576.4(AGRN):c.773C>T (p.Thr258Ile)	330	142250	Benign/Likely benign	0	criteria provided, multiple submitters, no conflicts	NA	NA	0	0	NA	NA	NA	1.029	0.22552	0	4.509
1	1041245	C	T	690290	ENSG00000188157	ENST00000379370	704003	AGRN	NM_198576.4(AGRN):c.800C>T (p.Thr267Met)	371	142928	Likely benign	0	criteria provided, multiple submitters, no conflicts	NA	NA	0	0	NA	NA	NA	1.029	0.22552	0	2.239
1	1041583	A	G	133740	ENSG00000188157	ENST00000379370	128291	AGRN	NM_198576.4(AGRN):c.1058A>G (p.Gln353Arg)	2392	142652	Benign	0	criteria provided, multiple submitters, no conflicts	PF00050.20	13	0	0	Unique	Unique	NA	1.029	0.22552	0	-1.898
1	1041648	G	T	249308	ENSG00000188157	ENST00000379370	263158	AGRN	NM_198576.4(AGRN):c.1123G>T (p.Ala375Ser)	727	143190	Benign/Likely benign	0	criteria provided, multiple submitters, no conflicts	PF00050.20	35	0	0	Unique	Unique	NA	1.029	0.22552	0	1.487
1	1041965	C	T	1087733	ENSG00000188157	ENST00000379370	1101670	AGRN	NM_198576.4(AGRN):c.1187C>T (p.Pro396Leu)	8	143248	Likely benign	0	criteria provided, single submitter	NA	NA	0	0	NA	NA	NA	1.029	0.22552	0	0.074
1	1041976	C	T	447005	ENSG00000188157	ENST00000379370	474098	AGRN	NM_198576.4(AGRN):c.1198C>T (p.Arg400Trp)	143	143290	Likely benign	0	criteria provided, multiple submitters, no conflicts	NA	NA	0	0	NA	NA	NA	1.029	0.22552	0	0.489
1	1042016	G	A	556894	ENSG00000188157	ENST00000379370	570656	AGRN	NM_198576.4(AGRN):c.1238G>A (p.Arg413His)	26	143282	Likely benign	0	criteria provided, single submitter	PF07648.14	3	0	0	Unique	Unique	NA	1.029	0.22552	0	2.167
1	1043248	C	T	249311	ENSG00000188157	ENST00000379370	263161	AGRN	NM_198576.4(AGRN):c.1394C>T (p.Pro465Leu)	303	143226	Likely benign	0	criteria provided, multiple submitters, no conflicts	NA	NA	0	0	NA	NA	NA	1.029	0.22552	0	0.6
1	1043382	G	A	249313	ENSG00000188157	ENST00000379370	263163	AGRN	NM_198576.4(AGRN):c.1528G>A (p.Gly510Ser)	1176	143306	Benign/Likely benign	0	criteria provided, multiple submitters, no conflicts	PF07648.14	23	0	0	Unique	Unique	NA	1.029	0.22552	0	3.607
1	1043421	G	A	731515	ENSG00000188157	ENST00000379370	723752	AGRN	NM_198576.4(AGRN):c.1567G>A (p.Gly523Arg)	12	143152	Likely benign	0	criteria provided, single submitter	PF07648.14	36	0	0	Unique	Unique	NA	1.029	0.22552	0	-0.301
1	1043440	C	T	731516	ENSG00000188157	ENST00000379370	734440	AGRN	NM_198576.4(AGRN):c.1586C>T (p.Ala529Val)	5	143232	Likely benign	0	criteria provided, single submitter	PF07648.14	44	0	0	Benign	Benign	NA	1.029	0.22552	0	0.235
1	1043594	G	A	249315	ENSG00000188157	ENST00000379370	263165	AGRN	NM_198576.4(AGRN):c.1660G>A (p.Val554Met)	1001	143310	Benign/Likely benign	0	criteria provided, multiple submitters, no conflicts	NA	NA	0	0	NA	NA	NA	1.029	0.22552	0	7.442
1	1044340	G	A	690300	ENSG00000188157	ENST00000379370	703506	AGRN	NM_198576.4(AGRN):c.2155G>A (p.Gly719Ser)	222	143312	Likely benign	0	criteria provided, single submitter	PF07648.14	16	0	0	Pathogenic	Pathogenic	NA	1.029	0.22552	0	6.089
1	1044368	A	T	133743	ENSG00000188157	ENST00000379370	128294	AGRN	NM_198576.4(AGRN):c.2183A>T (p.Glu728Val)	4213	142970	Benign	0	criteria provided, multiple submitters, no conflicts	PF07648.14	25	0	0	Unique	Unique	NA	1.029	0.22552	0	5.452
1	1045172	G	A	249318	ENSG00000188157	ENST00000379370	263169	AGRN	NM_198576.4(AGRN):c.2266G>A (p.Ala756Thr)	114	143256	Likely benign	0	criteria provided, multiple submitters, no conflicts	NA	NA	0	0	NA	NA	NA	1.029	0.22552	0	-0.007
1	1045176	C	T	1087736	ENSG00000188157	ENST00000379370	1112492	AGRN	NM_198576.4(AGRN):c.2270C>T (p.Pro757Leu)	49	143306	Likely benign	0	criteria provided, single submitter	NA	NA	0	0	NA	NA	NA	1.029	0.22552	0	2.094
1	1045751	A	G	249322	ENSG00000188157	ENST00000379370	263173	AGRN	NM_198576.4(AGRN):c.2555A>G (p.Gln852Arg)	3654	143242	Benign	0	criteria provided, multiple submitters, no conflicts	PF00053.23	6	0	0	Benign	Benign	NA	1.029	0.22552	0	-0.151
1	1045759	G	A	695929	ENSG00000188157	ENST00000379370	772347	AGRN	NM_198576.4(AGRN):c.2563G>A (p.Val855Met)	12	143326	Likely benign	0	criteria provided, single submitter	PF00053.23	9	0	0	Benign	Benign	NA	1.029	0.22552	0	6.372
1	1045843	G	A	514901	ENSG00000188157	ENST00000379370	541158	AGRN	NM_198576.4(AGRN):c.2647G>A (p.Gly883Ser)	12	143304	Likely benign	0	criteria provided, single submitter	PF00053.23	37	0	0	Conflicting	Benign	NA	1.029	0.22552	0	4.441
1	1046478	C	T	690304	ENSG00000188157	ENST00000379370	703509	AGRN	NM_198576.4(AGRN):c.2993C>T (p.Pro998Leu)	33	143234	Likely benign	0	criteria provided, single submitter	NA	NA	0	0	NA	NA	NA	1.029	0.22552	0	-1.717
1	1046562	C	A	249328	ENSG00000188157	ENST00000379370	263179	AGRN	NM_198576.4(AGRN):c.3077C>A (p.Thr1026Asn)	979	143272	Benign/Likely benign	0	criteria provided, multiple submitters, no conflicts	NA	NA	0	0	NA	NA	NA	1.029	0.22552	0	1.297
1	1046833	G	C	133747	ENSG00000188157	ENST00000379370	128298	AGRN	NM_198576.4(AGRN):c.3264G>C (p.Leu1088Phe)	1881	143280	Benign/Likely benign	0	criteria provided, multiple submitters, no conflicts	NA	NA	0	0	NA	NA	NA	1.029	0.22552	0	-3.219
1	1047342	A	G	133748	ENSG00000188157	ENST00000379370	128299	AGRN	NM_198576.4(AGRN):c.3404A>G (p.Gln1135Arg)	994	143324	Benign	0	criteria provided, multiple submitters, no conflicts	PF01390.19	4	0	0	Unique	Unique	NA	1.029	0.22552	0	2.004
1	1047589	G	A	514945	ENSG00000188157	ENST00000379370	541190	AGRN	NM_198576.4(AGRN):c.3533G>A (p.Arg1178Gln)	371	143330	Likely benign	0	criteria provided, multiple submitters, no conflicts	PF01390.19	42	0	0	Unique	Unique	NA	1.029	0.22552	0	4.182
1	1047863	C	T	249332	ENSG00000188157	ENST00000379370	263182	AGRN	NM_198576.4(AGRN):c.3719C>T (p.Pro1240Leu)	310	143212	Likely benign	0	criteria provided, multiple submitters, no conflicts	NA	NA	0	0	NA	NA	NA	1.029	0.22552	0	4.04
1	1048126	C	T	133753	ENSG00000188157	ENST00000379370	128304	AGRN	NM_198576.4(AGRN):c.3866C>T (p.Pro1289Leu)	904	143294	Benign	0	criteria provided, multiple submitters, no conflicts	NA	NA	0	0	NA	NA	NA	1.029	0.22552	0	-2.607
1	1048186	G	A	447069	ENSG00000188157	ENST00000379370	474128	AGRN	NM_198576.4(AGRN):c.3926G>A (p.Arg1309Gln)	200	143046	Likely benign	0	criteria provided, single submitter	NA	NA	0	0	NA	NA	NA	1.029	0.22552	0	1.243
1	1048224	C	T	133754	ENSG00000188157	ENST00000379370	128305	AGRN	NM_198576.4(AGRN):c.3964C>T (p.Arg1322Trp)	1123	143262	Benign/Likely benign	0	criteria provided, multiple submitters, no conflicts	NA	NA	0	0	NA	NA	NA	1.029	0.22552	0	0.478
1	1048281	G	A	690307	ENSG00000188157	ENST00000379370	705729	AGRN	NM_198576.4(AGRN):c.4021G>A (p.Gly1341Arg)	137	143274	Likely benign	0	criteria provided, single submitter	PF00008.26	9	0	0	Conflicting	Benign	NA	1.029	0.22552	0	3.691
1	1048315	G	A	690308	ENSG00000188157	ENST00000379370	705418	AGRN	NM_198576.4(AGRN):c.4055G>A (p.Gly1352Asp)	22	143302	Likely benign	0	criteria provided, single submitter	PF00008.26	19	0	0	Conflicting	Benign	NA	1.029	0.22552	0	0.402
1	1048333	C	T	556567	ENSG00000188157	ENST00000379370	579825	AGRN	NM_198576.4(AGRN):c.4073C>T (p.Pro1358Leu)	12	143240	Likely benign	0	criteria provided, single submitter	PF00008.26	25	0	0	Benign	Benign	NA	1.029	0.22552	0	4.556
1	1048900	G	A	690310	ENSG00000188157	ENST00000379370	703974	AGRN	NM_198576.4(AGRN):c.4139G>A (p.Arg1380His)	285	142802	Benign	0	criteria provided, single submitter	NA	NA	0	0	NA	NA	NA	1.029	0.22552	0	0.272
1	1049046	C	T	249333	ENSG00000188157	ENST00000379370	263183	AGRN	NM_198576.4(AGRN):c.4285C>T (p.Arg1429Cys)	444	138646	Benign/Likely benign	0	criteria provided, multiple submitters, no conflicts	PF00054.22	30	0	0	Benign	Benign	NA	1.029	0.22552	0	1.717
1	1049289	C	T	249335	ENSG00000188157	ENST00000379370	263185	AGRN	NM_198576.4(AGRN):c.4352C>T (p.Pro1451Leu)	595	142850	Benign/Likely benign	0	criteria provided, multiple submitters, no conflicts	PF00054.22	52	0	0	Unique	Unique	NA	1.029	0.22552	0	0.384
1	1049567	G	A	1065987	ENSG00000188157	ENST00000379370	1092012	AGRN	NM_198576.4(AGRN):c.4516G>A (p.Ala1506Thr)	14	143290	Likely benign	0	criteria provided, single submitter	PF00054.22	106	0	0	Unique	Unique	NA	1.029	0.22552	0	5.665
1	1049591	G	A	133758	ENSG00000188157	ENST00000379370	128309	AGRN	NM_198576.4(AGRN):c.4540G>A (p.Ala1514Thr)	1100	143276	Benign/Likely benign	0	criteria provided, multiple submitters, no conflicts	PF00054.22	114	0	0	Benign	Benign	NA	1.029	0.22552	0	-1.431
1	1049745	A	G	690315	ENSG00000188157	ENST00000379370	705031	AGRN	NM_198576.4(AGRN):c.4694A>G (p.Gln1565Arg)	162	141602	Likely benign	0	criteria provided, single submitter	PF00008.26	13	0	1	Conflicting	Benign	NA	1.029	0.22552	0	3.427
1	1049746	G	C	364295	ENSG00000188157	ENST00000379370	387480	AGRN	NM_198576.4(AGRN):c.4695G>C (p.Gln1565His)	1150	142086	Benign/Likely benign	0	criteria provided, multiple submitters, no conflicts	PF00008.26	13	0	1	Conflicting	Benign	NA	1.029	0.22552	0	0.43
1	1050319	C	T	514973	ENSG00000188157	ENST00000379370	541181	AGRN	NM_198576.4(AGRN):c.4966C>T (p.Arg1656Trp)	34	143022	Likely benign	0	criteria provided, single submitter	NA	NA	0	0	NA	NA	NA	1.029	0.22552	0	0.728
1	1050446	G	A	133761	ENSG00000188157	ENST00000379370	128312	AGRN	NM_198576.4(AGRN):c.4996G>A (p.Val1666Ile)	6660	143196	Benign	0	criteria provided, multiple submitters, no conflicts	NA	NA	0	0	NA	NA	NA	1.029	0.22552	0	0.812
1	1050449	G	A	1274112	ENSG00000188157	ENST00000379370	1284257	AGRN	NM_198576.4(AGRN):c.4999G>A (p.Val1667Met)	4	143256	Pathogenic	1	no assertion criteria provided	NA	NA	0	0	NA	NA	NA	1.029	0.22552	0	5.271
1	1050473	G	A	244113	ENSG00000188157	ENST00000379370	243039	AGRN	NM_198576.4(AGRN):c.5023G>A (p.Gly1675Ser)	1	143224	Pathogenic	1	no assertion criteria provided	PF00054.22	8	0	0	Unique	Unique	NA	1.029	0.22552	0	9.376
1	1050545	C	T	514959	ENSG00000188157	ENST00000379370	541191	AGRN	NM_198576.4(AGRN):c.5095C>T (p.Arg1699Cys)	376	143256	Likely benign	0	criteria provided, multiple submitters, no conflicts	PF00054.22	30	0	0	Benign	Benign	NA	1.029	0.22552	0	-0.211
1	1050575	G	C	33280	ENSG00000188157	ENST00000379370	18241	AGRN	NM_198576.4(AGRN):c.5125G>C (p.Gly1709Arg)	NA	NA	Pathogenic	1	no assertion criteria provided	PF00054.22	40	0	0	Benign	Benign	NA	1.029	0.22552	64.26296447	9.276
1	1050763	G	T	132068	ENSG00000188157	ENST00000379370	126555	AGRN	NM_198576.4(AGRN):c.5179G>T (p.Val1727Phe)	NA	NA	Pathogenic	1	no assertion criteria provided	PF00054.22	58	0	0	Unique	Unique	NA	1.029	0.22552	42.73662585	3.928
1	1051275	T	C	608899	ENSG00000188157	ENST00000379370	617537	AGRN	NM_198576.4(AGRN):c.5276T>C (p.Leu1759Pro)	NA	NA	Likely pathogenic	1	no assertion criteria provided	PF00054.22	91	0	0	Unique	Unique	NA	1.029	0.22552	94.31693336	5.476
1	1051583	C	T	690320	ENSG00000188157	ENST00000379370	703091	AGRN	NM_198576.4(AGRN):c.5501C>T (p.Pro1834Leu)	21	143320	Likely benign	0	criteria provided, single submitter	PF00008.26	14	0	0	Conflicting	Benign	NA	1.029	0.22552	0	2.123
1	1051618	G	C	1109245	ENSG00000188157	ENST00000379370	1133725	AGRN	NM_198576.4(AGRN):c.5536G>C (p.Gly1846Arg)	48	143348	Likely benign	0	criteria provided, single submitter	PF00008.26	27	0	0	Pathogenic	Pathogenic	NA	1.029	0.22552	0	5.2
1	1051811	G	A	249349	ENSG00000188157	ENST00000379370	263199	AGRN	NM_198576.4(AGRN):c.5647G>A (p.Glu1883Lys)	234	143298	Benign/Likely benign	0	criteria provided, multiple submitters, no conflicts	NA	NA	0	0	NA	NA	NA	1.029	0.22552	0	2.747
1	1053827	G	C	133767	ENSG00000188157	ENST00000379370	128318	AGRN	NM_198576.4(AGRN):c.5726G>C (p.Ser1909Thr)	983	143378	Benign/Likely benign	0	criteria provided, multiple submitters, no conflicts	PF00054.22	13	0	0	Unique	Unique	NA	1.029	0.22552	0	3.706
1	1053836	C	T	447066	ENSG00000188157	ENST00000379370	474157	AGRN	NM_198576.4(AGRN):c.5735C>T (p.Ala1912Val)	54	143372	Likely benign	0	criteria provided, single submitter	PF00054.22	16	0	0	Unique	Unique	NA	1.029	0.22552	0	2.944
1	1054917	A	G	492915	ENSG00000188157	ENST00000379370	501491	AGRN	NM_198576.4(AGRN):c.6074A>G (p.His2025Arg)	211	143210	Benign/Likely benign	0	criteria provided, multiple submitters, no conflicts	PF00054.22	128	0	0	Benign	Benign	NA	1.029	0.22552	0	1.129
1	1054962	G	A	446976	ENSG00000188157	ENST00000379370	474168	AGRN	NM_198576.4(AGRN):c.6119G>A (p.Arg2040Gln)	17	143302	Likely benign	0	criteria provided, single submitter	NA	NA	0	0	NA	NA	NA	1.029	0.22552	0	1.021
1	1211818	C	T	731639	ENSG00000186827	ENST00000379236	725554	TNFRSF4	NM_003327.4(TNFRSF4):c.649G>A (p.Ala217Thr)	NA	NA	Likely benign	0	criteria provided, single submitter	NA	NA	0	0	NA	NA	NA	0.992	0.6228	0	0.219
1	1211957	C	T	447083	ENSG00000186827	ENST00000379236	474797	TNFRSF4	NM_003327.4(TNFRSF4):c.619G>A (p.Val207Met)	NA	NA	Likely benign	0	criteria provided, single submitter	NA	NA	0	0	NA	NA	NA	0.992	0.6228	0	-0.801
1	1212082	A	G	556623	ENSG00000186827	ENST00000379236	573043	TNFRSF4	NM_003327.4(TNFRSF4):c.494T>C (p.Ile165Thr)	NA	NA	Likely benign	0	criteria provided, single submitter	PF00020.17	38	0	0	Benign	Benign	0.542281343	0.992	0.6228	0	1.207
1	1212106	G	A	706628	ENSG00000186827	ENST00000379236	785731	TNFRSF4	NM_003327.4(TNFRSF4):c.470C>T (p.Pro157Leu)	NA	NA	Likely benign	0	criteria provided, single submitter	PF00020.17	30	0	0	Benign	Benign	0.542281343	0.992	0.6228	0	-0.161
1	1213069	A	G	447260	ENSG00000186827	ENST00000379236	474795	TNFRSF4	NM_003327.4(TNFRSF4):c.293T>C (p.Leu98Pro)	NA	NA	Likely benign	0	criteria provided, single submitter	PF00020.17	30	0	0	Benign	Benign	0.542281343	0.992	0.6228	0	-1.331
1	1213738	G	A	102585	ENSG00000186827	ENST00000379236	96692	TNFRSF4	NM_003327.4(TNFRSF4):c.193C>T (p.Arg65Cys)	NA	NA	Pathogenic	1	no assertion criteria provided	NA	NA	0	0	NA	NA	NA	0.992	0.6228	76.85902567	-0.097
1	1214100	G	A	447262	ENSG00000186827	ENST00000379236	474794	TNFRSF4	NM_003327.4(TNFRSF4):c.28C>T (p.Arg10Cys)	NA	NA	Benign	0	criteria provided, single submitter	NA	NA	0	0	NA	NA	NA	0.992	0.6228	0	-0.34
1	1214121	C	G	731643	ENSG00000186827	ENST00000379236	732025	TNFRSF4	NM_003327.4(TNFRSF4):c.7G>C (p.Val3Leu)	NA	NA	Likely benign	0	criteria provided, single submitter	NA	NA	0	0	NA	NA	NA	0.992	0.6228	0	0.027
1	1232279	A	G	75079	ENSG00000176022	ENST00000379198	60484	B3GALT6	NM_080605.4(B3GALT6):c.1A>G (p.Met1Val)	5	135528	Pathogenic	1	criteria provided, single submitter	NA	NA	1	0	NA	NA	NA	0.824	1.2608	0	2.027
1	1232280	T	A	1054735	ENSG00000176022	ENST00000379198	1067539	B3GALT6	NM_080605.4(B3GALT6):c.2T>A (p.Met1Lys)	1	135358	Likely pathogenic	1	criteria provided, single submitter	NA	NA	1	0	NA	NA	NA	0.824	1.2608	0	1.175
1	1232294	C	T	75088	ENSG00000176022	ENST00000379198	60493	B3GALT6	NM_080605.4(B3GALT6):c.16C>T (p.Arg6Trp)	NA	NA	Pathogenic	1	no assertion criteria provided	NA	NA	0	0	NA	NA	NA	0.824	1.2608	0	2.011
1	1232385	C	T	364451	ENSG00000176022	ENST00000379198	392324	B3GALT6	NM_080605.4(B3GALT6):c.107C>T (p.Pro36Leu)	271	137376	Likely benign	0	criteria provided, multiple submitters, no conflicts	NA	NA	0	0	NA	NA	NA	0.824	1.2608	0	0.189
1	1232387	G	A	780306	ENSG00000176022	ENST00000379198	800256	B3GALT6	NM_080605.4(B3GALT6):c.109G>A (p.Gly37Arg)	570	136382	Benign	0	criteria provided, multiple submitters, no conflicts	NA	NA	0	0	NA	NA	NA	0.824	1.2608	0	-1.233
1	1232471	A	G	75083	ENSG00000176022	ENST00000379198	60488	B3GALT6	NM_080605.4(B3GALT6):c.193A>G (p.Ser65Gly)	NA	NA	Pathogenic	1	no assertion criteria provided	NA	NA	0	0	NA	NA	NA	0.824	1.2608	0	2.086
1	1232478	C	T	75084	ENSG00000176022	ENST00000379198	60489	B3GALT6	NM_080605.4(B3GALT6):c.200C>T (p.Pro67Leu)	NA	NA	Pathogenic	1	no assertion criteria provided	NA	NA	0	0	NA	NA	NA	0.824	1.2608	0	2.033
1	1232666	G	A	556627	ENSG00000176022	ENST00000379198	582960	B3GALT6	NM_080605.4(B3GALT6):c.388G>A (p.Glu130Lys)	28	141676	Benign/Likely benign	0	criteria provided, multiple submitters, no conflicts	PF01762.20	61	0	0	Unique	Unique	0.539440637	0.824	1.2608	0	7.642
1	1232735	C	A	364355	ENSG00000176022	ENST00000379198	390636	B3GALT6	NM_080605.4(B3GALT6):c.457C>A (p.Leu153Ile)	632	141848	Benign	0	criteria provided, multiple submitters, no conflicts	PF01762.20	85	0	0	Unique	Unique	0.539440637	0.824	1.2608	0	2.68
1	1232744	G	A	75081	ENSG00000176022	ENST00000379198	60486	B3GALT6	NM_080605.4(B3GALT6):c.466G>A (p.Asp156Asn)	NA	NA	Pathogenic	1	no assertion criteria provided	PF01762.20	88	0	0	Unique	Unique	0.539440637	0.824	1.2608	12.82763951	7.4
1	1232754	C	A	858242	ENSG00000176022	ENST00000379198	869983	B3GALT6	NM_080605.4(B3GALT6):c.476C>A (p.Ser159Tyr)	NA	NA	Pathogenic	1	no assertion criteria provided	PF01762.20	91	0	0	Unique	Unique	0.539440637	0.824	1.2608	0	4.766
1	1232800	G	C	265441	ENSG00000176022	ENST00000379198	281204	B3GALT6	NM_080605.4(B3GALT6):c.522G>C (p.Glu174Asp)	14049	142206	Benign	0	criteria provided, multiple submitters, no conflicts	PF01762.20	107	0	0	Unique	Unique	0.539440637	0.824	1.2608	0	0.466
1	1232823	A	G	613455	ENSG00000176022	ENST00000379198	624636	B3GALT6	NM_080605.4(B3GALT6):c.545A>G (p.Tyr182Cys)	1	142728	Pathogenic	1	no assertion criteria provided	PF01762.20	115	0	0	Unique	Unique	0.539440637	0.824	1.2608	0	5.835
1	1232834	T	C	513007	ENSG00000176022	ENST00000379198	522415	B3GALT6	NM_080605.4(B3GALT6):c.556T>C (p.Phe186Leu)	NA	NA	Pathogenic	1	no assertion criteria provided	PF01762.20	119	0	0	Unique	Unique	0.539440637	0.824	1.2608	0	3.777
1	1232896	C	G	858244	ENSG00000176022	ENST00000379198	869985	B3GALT6	NM_080605.4(B3GALT6):c.618C>G (p.Cys206Trp)	NA	NA	Pathogenic	1	no assertion criteria provided	PF01762.20	141	0	0	Unique	Unique	0.539440637	0.824	1.2608	67.37097031	-0.325
1	1232897	G	C	75090	ENSG00000176022	ENST00000379198	60495	B3GALT6	NM_080605.4(B3GALT6):c.619G>C (p.Asp207His)	NA	NA	Pathogenic	1	no assertion criteria provided	PF01762.20	142	0	0	Unique	Unique	0.539440637	0.824	1.2608	67.37097031	6.691
1	1232927	G	A	75091	ENSG00000176022	ENST00000379198	60496	B3GALT6	NM_080605.4(B3GALT6):c.649G>A (p.Gly217Ser)	NA	NA	Pathogenic	1	no assertion criteria provided	PF01762.20	152	0	0	Unique	Unique	0.539440637	0.824	1.2608	36.31633102	6.663
1	1233044	C	T	983771	ENSG00000176022	ENST00000379198	996067	B3GALT6	NM_080605.4(B3GALT6):c.766C>T (p.Arg256Trp)	NA	NA	Pathogenic	1	criteria provided, single submitter	PF01762.20	191	0	0	Benign	Benign	0.539440637	0.824	1.2608	77.10957029	2.068
1	1233177	G	C	75082	ENSG00000176022	ENST00000379198	60487	B3GALT6	NM_080605.4(B3GALT6):c.899G>C (p.Cys300Ser)	NA	NA	Pathogenic	1	no assertion criteria provided	NA	NA	0	0	NA	NA	NA	0.824	1.2608	67.16058609	5.541
1	1233203	T	A	75086	ENSG00000176022	ENST00000379198	60491	B3GALT6	NM_080605.4(B3GALT6):c.925T>A (p.Ser309Thr)	NA	NA	Pathogenic	1	no assertion criteria provided	NA	NA	0	0	NA	NA	NA	0.824	1.2608	67.16058609	5.873
1	1242601	C	T	706641	ENSG00000184163	ENST00000330388	789547	C1QTNF12	NM_001014980.3(C1QTNF12):c.856G>A (p.Val286Ile)	NA	NA	Benign	0	criteria provided, single submitter	NA	NA	0	0	NA	NA	NA	1.194	-0.24712	0	-0.6
1	1242864	G	C	696042	ENSG00000184163	ENST00000330388	772646	C1QTNF12	NM_001014980.3(C1QTNF12):c.781C>G (p.Leu261Val)	NA	NA	Benign	0	criteria provided, single submitter	NA	NA	0	0	NA	NA	NA	1.194	-0.24712	0	0.36
1	1332124	C	T	731655	ENSG00000169962	ENST00000339381	732337	TAS1R3	NM_152228.3(TAS1R3):c.593C>T (p.Ala198Val)	139	143314	Likely benign	0	criteria provided, single submitter	PF01094.27	111	0	0	Unique	Unique	0.477556298	1.361	-2.3816	0	1.087
1	1332630	G	T	696046	ENSG00000169962	ENST00000339381	775486	TAS1R3	NM_152228.3(TAS1R3):c.1099G>T (p.Gly367Cys)	1952	143352	Benign	0	criteria provided, single submitter	PF01094.27	250+28	0	0	Unique	Unique	0.477556298	1.361	-2.3816	0	1.914
1	1334108	G	A	1213650	ENSG00000169962	ENST00000339381	1222088	TAS1R3	NM_152228.3(TAS1R3):c.2203G>A (p.Ala735Thr)	9030	143294	Benign	0	criteria provided, single submitter	PF00003.21	155	0	0	Unique	Unique	0.54740248	1.361	-2.3816	0	0.198
1	1336374	C	T	731657	ENSG00000107404	ENST00000378888	734384	DVL1	NM_001330311.2(DVL1):c.1856G>A (p.Arg619His)	NA	NA	Likely benign	0	criteria provided, single submitter	PF12316.7	121	0	0	Unique	Unique	0.743551942	1.227	-1.1276	0	1.806
1	1336428	C	A	731658	ENSG00000107404	ENST00000378888	722475	DVL1	NM_001330311.2(DVL1):c.1802G>T (p.Gly601Val)	NA	NA	Benign	0	criteria provided, single submitter	PF12316.7	106	0	0	Unique	Unique	0.743551942	1.227	-1.1276	0	6.589
1	1336467	C	T	1153229	ENSG00000107404	ENST00000378888	1166885	DVL1	NM_001330311.2(DVL1):c.1763G>A (p.Arg588His)	NA	NA	Benign	0	criteria provided, single submitter	PF12316.7	93	0	0	Unique	Unique	0.743551942	1.227	-1.1276	0	1.555
1	1336473	G	C	1153230	ENSG00000107404	ENST00000378888	1165908	DVL1	NM_001330311.2(DVL1):c.1757C>G (p.Pro586Arg)	NA	NA	Benign/Likely benign	0	criteria provided, multiple submitters, no conflicts	PF12316.7	91	0	0	Unique	Unique	0.743551942	1.227	-1.1276	0	0.171
1	1337985	T	C	731659	ENSG00000107404	ENST00000378888	733125	DVL1	NM_001330311.2(DVL1):c.1706A>G (p.Gln569Arg)	NA	NA	Likely benign	0	criteria provided, single submitter	PF12316.7	73	0	0	Unique	Unique	0.743551942	1.227	-1.1276	0	7.699
1	1338274	C	G	745640	ENSG00000107404	ENST00000378888	749017	DVL1	NM_001330311.2(DVL1):c.1502G>C (p.Cys501Ser)	NA	NA	Likely benign	0	criteria provided, multiple submitters, no conflicts	NA	NA	0	0	NA	NA	NA	1.227	-1.1276	0	7.718
1	1338365	C	T	731660	ENSG00000107404	ENST00000378888	721521	DVL1	NM_001330311.2(DVL1):c.1411G>A (p.Ala471Thr)	NA	NA	Likely benign	0	criteria provided, single submitter	PF00610.20	43	0	0	Unique	Unique	0.553091105	1.227	-1.1276	87.19144002	7.783
1	1338410	T	C	438825	ENSG00000107404	ENST00000610709	445553	DVL1	NM_001330311.2(DVL1):c.1366A>G (p.Thr456Ala)	NA	NA	Likely benign	0	criteria provided, multiple submitters, no conflicts	PF00610.20	29	0	0	Unique	Unique	0.774407147	1.227	-1.1276	0	-1.141
1	1338579	C	G	1066178	ENSG00000107404	ENST00000610709	1080615	DVL1	NM_001330311.2(DVL1):c.1282G>C (p.Gly428Arg)	NA	NA	Likely benign	0	criteria provided, single submitter	PF00610.20	1	0	0	Unique	Unique	0.774407147	1.227	-1.1276	0	7.85
1	1339767	G	A	780308	ENSG00000107404	ENST00000610709	797134	DVL1	NM_001330311.2(DVL1):c.955C>T (p.Arg319Trp)	NA	NA	Likely benign	0	criteria provided, single submitter	PF00595.23	68	0	0	Unique	Unique	0.774407147	1.227	-1.1276	0	2.751
1	1340285	G	A	1130327	ENSG00000107404	ENST00000610709	1156697	DVL1	NM_001330311.2(DVL1):c.731C>T (p.Thr244Ile)	NA	NA	Likely benign	0	criteria provided, single submitter	PF02377.14	156	0	0	Unique	Unique	0.774407147	1.227	-1.1276	0	9.832
1	1340424	G	C	590762	ENSG00000107404	ENST00000610709	599454	DVL1	NM_001330311.2(DVL1):c.685C>G (p.Arg229Gly)	NA	NA	Benign	0	criteria provided, single submitter	PF02377.14	141	0	0	Unique	Unique	0.774407147	1.227	-1.1276	0	2.056
1	1340502	G	A	761157	ENSG00000107404	ENST00000378888	753084	DVL1	NM_001330311.2(DVL1):c.607C>T (p.Leu203Phe)	NA	NA	Likely benign	0	criteria provided, single submitter	PF02377.14	115	0	0	Unique	Unique	0.774407147	1.227	-1.1276	0	1.484
1	1341739	G	A	745648	ENSG00000107404	ENST00000378888	735494	DVL1	NM_001330311.2(DVL1):c.533C>T (p.Ala178Val)	NA	NA	Likely benign	0	criteria provided, single submitter	PF02377.14	90	0	1	Benign	Benign	0.774407147	1.227	-1.1276	0	3.749
1	1341740	C	T	731671	ENSG00000107404	ENST00000378888	728840	DVL1	NM_001330311.2(DVL1):c.532G>A (p.Ala178Thr)	NA	NA	Likely benign	0	criteria provided, single submitter	PF02377.14	90	0	1	Benign	Benign	0.774407147	1.227	-1.1276	0	-0.292
1	1341799	C	T	731672	ENSG00000107404	ENST00000378888	732096	DVL1	NM_001330311.2(DVL1):c.473G>A (p.Arg158Gln)	NA	NA	Benign	0	criteria provided, single submitter	PF02377.14	73	0	0	Unique	Unique	0.774407147	1.227	-1.1276	0	7.324
1	1341803	C	T	1153231	ENSG00000107404	ENST00000378888	1169213	DVL1	NM_001330311.2(DVL1):c.469G>A (p.Ala157Thr)	NA	NA	Benign	0	criteria provided, multiple submitters, no conflicts	PF02377.14	72	0	0	Unique	Unique	0.774407147	1.227	-1.1276	0	0.139
1	1342453	G	A	706647	ENSG00000107404	ENST00000378888	788936	DVL1	NM_001330311.2(DVL1):c.272C>T (p.Ala91Val)	NA	NA	Benign/Likely benign	0	criteria provided, multiple submitters, no conflicts	PF02377.14	2	0	0	Unique	Unique	0.774407147	1.227	-1.1276	0	2.198
1	1353913	A	T	389106	ENSG00000162576	ENST00000309212	402162	MXRA8	NM_032348.4(MXRA8):c.1238T>A (p.Ile413Asn)	NA	NA	Likely pathogenic	1	criteria provided, single submitter	NA	NA	0	0	NA	NA	NA	0.914	1.0527	0	7.192
1	1437061	G	T	731676	ENSG00000179403	ENST00000338660	722916	VWA1	NM_022834.5(VWA1):c.208G>T (p.Ala70Ser)	230	143342	Likely benign	0	criteria provided, single submitter	PF00092.27	37	0	0	Conflicting	Conflicting	NA	1.151	-0.14969	0	4.023
1	1439425	G	C	1221664	ENSG00000179403	ENST00000476993	1229112	VWA1	NM_022834.5(VWA1):c.976G>C (p.Ala326Pro)	6687	142766	Benign	0	criteria provided, single submitter	NA	NA	0	0	NA	NA	NA	1.151	-0.14969	0	-2.109
1	1454394	C	T	1243245	ENSG00000215915	ENST00000378785	1253304	ATAD3C	NM_001039211.3(ATAD3C):c.272C>T (p.Ala91Val)	2969	143040	Benign	0	criteria provided, single submitter	PF12037.7	246	0	0	Unique	Unique	0.729909526	1.255	-0.81577	0	5.155
1	1477279	G	T	706658	ENSG00000160072	ENST00000308647	780746	ATAD3B	NM_031921.6(ATAD3B):c.211G>T (p.Ala71Ser)	4468	143152	Benign	0	criteria provided, single submitter	PF12037.7	45	0	0	Unique	Unique	0.729909526	1.494	-2.7926	0	7.939
1	1477343	A	G	706659	ENSG00000160072	ENST00000308647	790804	ATAD3B	NM_031921.6(ATAD3B):c.275A>G (p.Lys92Arg)	27	143206	Likely benign	0	criteria provided, single submitter	PF12037.7	66	0	0	Unique	Unique	0.729909526	1.494	-2.7926	0	4.647
1	1482282	A	G	731682	ENSG00000160072	ENST00000308647	727191	ATAD3B	NM_031921.6(ATAD3B):c.659A>G (p.Gln220Arg)	391	141778	Likely benign	0	criteria provided, single submitter	PF12037.7	199	0	0	Unique	Unique	0.729909526	1.494	-2.7926	0	8.611
1	1482547	C	T	731683	ENSG00000160072	ENST00000308647	725906	ATAD3B	NM_031921.6(ATAD3B):c.683C>T (p.Thr228Met)	310	143148	Likely benign	0	criteria provided, single submitter	PF12037.7	207	0	0	Unique	Unique	0.729909526	1.494	-2.7926	0	4.55
1	1485086	T	A	1195845	ENSG00000160072	ENST00000308647	1206350	ATAD3B	NM_031921.6(ATAD3B):c.821T>A (p.Phe274Tyr)	NA	NA	Likely benign	0	no assertion criteria provided	PF12037.7	253	0	0	Unique	Unique	0.729909526	1.494	-2.7926	0	4.954
1	1495783	G	A	706660	ENSG00000160072	ENST00000308647	786444	ATAD3B	NM_031921.6(ATAD3B):c.1913G>A (p.Arg638Gln)	107	143202	Benign	0	criteria provided, single submitter	NA	NA	0	0	NA	NA	NA	1.494	-2.7926	0	-0.107
1	1495785	C	T	696067	ENSG00000160072	ENST00000308647	767642	ATAD3B	NM_031921.6(ATAD3B):c.1915C>T (p.Pro639Ser)	2361	115036	Benign	0	criteria provided, single submitter	NA	NA	0	0	NA	NA	NA	1.494	-2.7926	0	-0.81
1	1516036	T	G	816386	ENSG00000197785	ENST00000378755	828051	ATAD3A	NM_001170535.3(ATAD3A):c.230T>G (p.Leu77Arg)	1	143340	Pathogenic	1	no assertion criteria provided	PF12037.7	51	0	0	Unique	Unique	0.729909526	1.084	0.012557	0	6.341
1	1517326	G	A	1288257	ENSG00000197785	ENST00000378755	1298395	ATAD3A	NM_001170535.3(ATAD3A):c.298G>A (p.Val100Met)	238	139954	Likely benign	0	criteria provided, single submitter	PF12037.7	74	0	0	Unique	Unique	0.729909526	1.084	0.012557	0	2.55
1	1523535	C	T	706696	ENSG00000197785	ENST00000378755	791764	ATAD3A	NM_001170535.3(ATAD3A):c.931C>T (p.Pro311Ser)	3502	143154	Benign	0	criteria provided, single submitter	NA	NA	0	0	NA	NA	NA	1.084	0.012557	0	2.402
1	1525242	T	G	624841	ENSG00000197785	ENST00000378755	637018	ATAD3A	NM_001170535.3(ATAD3A):c.1217T>G (p.Leu406Arg)	NA	NA	Pathogenic	1	criteria provided, single submitter	PF00004.28	60	0	0	Pathogenic	Pathogenic	0.490701018	1.084	0.012557	0	6.29
1	1527777	G	C	706701	ENSG00000197785	ENST00000378755	791767	ATAD3A	NM_001170535.3(ATAD3A):c.1420G>C (p.Asp474His)	2695	143224	Benign	0	criteria provided, single submitter	PF00004.28	131	0	0	Pathogenic	Pathogenic	0.490701018	1.084	0.012557	0	3.741
1	1529299	C	T	227511	ENSG00000197785	ENST00000378755	225696	ATAD3A	NM_001170535.3(ATAD3A):c.1582C>T (p.Arg528Trp)	NA	NA	Pathogenic/Likely pathogenic	1	criteria provided, multiple submitters, no conflicts	NA	NA	0	0	NA	NA	NA	1.084	0.012557	0	1.356
1	1534043	G	A	731742	ENSG00000197785	ENST00000378755	721370	ATAD3A	NM_001170535.3(ATAD3A):c.1732G>A (p.Gly578Arg)	28	143294	Likely benign	0	criteria provided, single submitter	NA	NA	0	0	NA	NA	NA	1.084	0.012557	0	-0.499
1	1535370	G	A	171043	ENSG00000205090	ENST00000378733	161196	TMEM240	NM_001114748.2(TMEM240):c.511C>T (p.Arg171Trp)	NA	NA	Pathogenic	1	criteria provided, single submitter	PF15207.5	172	0	0	Unique	Unique	0.428106504	0.716	1.5461	56.32855016	1.591
1	1535372	G	A	171039	ENSG00000205090	ENST00000378733	161192	TMEM240	NM_001114748.2(TMEM240):c.509C>T (p.Pro170Leu)	NA	NA	Pathogenic/Likely pathogenic	1	criteria provided, multiple submitters, no conflicts	PF15207.5	171	0	0	Unique	Unique	0.428106504	0.716	1.5461	56.32855016	6.997
1	1535427	C	T	1225805	ENSG00000205090	ENST00000378733	1235425	TMEM240	NM_001114748.2(TMEM240):c.454G>A (p.Ala152Thr)	NA	NA	Benign	0	criteria provided, single submitter	PF15207.5	153	0	0	Unique	Unique	0.428106504	0.716	1.5461	0	0.301
1	1535616	G	A	171041	ENSG00000205090	ENST00000378733	161194	TMEM240	NM_001114748.2(TMEM240):c.346C>T (p.Arg116Cys)	NA	NA	Pathogenic	1	no assertion criteria provided	PF15207.5	116	0	0	Unique	Unique	0.428106504	0.716	1.5461	36.08861391	2.772
1	1535637	C	T	718243	ENSG00000205090	ENST00000378733	718920	TMEM240	NM_001114748.2(TMEM240):c.325G>A (p.Gly109Ser)	NA	NA	Likely benign	0	criteria provided, single submitter	PF15207.5	109	0	0	Unique	Unique	0.428106504	0.716	1.5461	0	2.313
1	1535723	G	A	171042	ENSG00000205090	ENST00000378733	161195	TMEM240	NM_001114748.2(TMEM240):c.239C>T (p.Thr80Met)	NA	NA	Pathogenic	1	criteria provided, single submitter	PF15207.5	80	0	0	Unique	Unique	0.428106504	0.716	1.5461	0	5.617
1	1626711	G	A	706820	ENSG00000197530	ENST00000355826	780208	MIB2	NM_001170687.4(MIB2):c.1034G>A (p.Arg345Gln)	834	143240	Benign	0	criteria provided, single submitter	NA	NA	0	0	NA	NA	NA	0.996	0.62299	0	1.936
1	1626888	C	T	731828	ENSG00000197530	ENST00000355826	723677	MIB2	NM_001170687.4(MIB2):c.1129C>T (p.Arg377Cys)	6	143314	Likely benign	0	criteria provided, single submitter	NA	NA	0	0	NA	NA	NA	0.996	0.62299	0	0.964
1	1627818	G	A	706825	ENSG00000197530	ENST00000355826	784926	MIB2	NM_001170687.4(MIB2):c.1669G>A (p.Val557Ile)	14	143260	Likely benign	0	criteria provided, single submitter	PF12796.6	49+3	0	0	Unique	Unique	NA	0.996	0.62299	0	5.892
1	1628684	G	A	696233	ENSG00000197530	ENST00000355826	771837	MIB2	NM_001170687.4(MIB2):c.2164G>A (p.Ala722Thr)	373	143312	Likely benign	0	criteria provided, single submitter	NA	NA	0	0	NA	NA	NA	0.996	0.62299	0	0.084
1	1787378	C	T	226495	ENSG00000078369	ENST00000378609	224718	GNB1	NM_002074.5(GNB1):c.976G>A (p.Ala326Thr)	NA	NA	Pathogenic/Likely pathogenic	1	no assertion criteria provided	PF00400.31	24	0	0	Benign	Benign	0.466927725	0.348	3.8328	98.62868789	7.734
1	1789242	T	C	983663	ENSG00000078369	ENST00000378609	995963	GNB1	NM_002074.5(GNB1):c.727A>G (p.Thr243Ala)	NA	NA	Pathogenic	1	no assertion criteria provided	PF00400.31	27	0	0	Conflicting	Pathogenic	0.466927725	0.348	3.8328	0	7.889
1	1793246	A	G	1036846	ENSG00000078369	ENST00000378609	1048759	GNB1	NM_002074.5(GNB1):c.496T>C (p.Cys166Arg)	NA	NA	Likely pathogenic	1	no assertion criteria provided	PF00400.31	34	0	0	Conflicting	Benign	0.466927725	0.348	3.8328	96.62691853	9.174
1	1793255	C	T	1275342	ENSG00000078369	ENST00000378609	1285499	GNB1	NM_002074.5(GNB1):c.487G>A (p.Asp163Asn)	NA	NA	Likely pathogenic	1	criteria provided, single submitter	PF00400.31	31	0	0	Pathogenic	Pathogenic	0.466927725	0.348	3.8328	96.62691853	7.781
1	1804461	C	T	442675	ENSG00000078369	ENST00000378609	452797	GNB1	NM_002074.5(GNB1):c.388G>A (p.Glu130Lys)	NA	NA	Likely pathogenic	1	criteria provided, single submitter	NA	NA	0	0	NA	NA	NA	0.348	3.8328	74.92826984	7.732
1	1804496	T	C	511195	ENSG00000078369	ENST00000378609	521213	GNB1	NM_002074.5(GNB1):c.353A>G (p.Asp118Gly)	NA	NA	Pathogenic	1	criteria provided, single submitter	PF00400.31	31	1	0	Pathogenic	Pathogenic	0.466927725	0.348	3.8328	97.61763878	7.839
1	1804497	C	A	800980	ENSG00000078369	ENST00000378609	812755	GNB1	NM_002074.5(GNB1):c.352G>T (p.Asp118Tyr)	NA	NA	Pathogenic	1	criteria provided, single submitter	PF00400.31	31	1	0	Pathogenic	Pathogenic	0.466927725	0.348	3.8328	97.61763878	7.729
1	1804502	C	A	1182812	ENSG00000078369	ENST00000378609	1194565	GNB1	NM_002074.5(GNB1):c.347G>T (p.Gly116Val)	NA	NA	Pathogenic	1	criteria provided, single submitter	PF00400.31	29	1	0	Pathogenic	Pathogenic	0.466927725	0.348	3.8328	97.61763878	7.729
1	1804502	C	T	984480	ENSG00000078369	ENST00000378609	996797	GNB1	NM_002074.5(GNB1):c.347G>A (p.Gly116Asp)	NA	NA	Likely pathogenic	1	criteria provided, single submitter	PF00400.31	29	1	0	Pathogenic	Pathogenic	0.466927725	0.348	3.8328	97.61763878	7.729
1	1804506	C	T	969332	ENSG00000078369	ENST00000378609	981265	GNB1	NM_002074.5(GNB1):c.343G>A (p.Gly115Ser)	NA	NA	Pathogenic	1	criteria provided, single submitter	PF00400.31	28	0	0	Pathogenic	Pathogenic	0.466927725	0.348	3.8328	97.61763878	7.729
1	1804508	C	T	1305841	ENSG00000078369	ENST00000378609	1315581	GNB1	NM_002074.5(GNB1):c.341G>A (p.Cys114Tyr)	NA	NA	Pathogenic	1	no assertion criteria provided	PF00400.31	27	0	0	Conflicting	Pathogenic	0.466927725	0.348	3.8328	97.61763878	7.729
1	1804548	T	C	226496	ENSG00000078369	ENST00000378609	224717	GNB1	NM_002074.5(GNB1):c.301A>G (p.Met101Val)	NA	NA	Pathogenic/Likely pathogenic	1	criteria provided, multiple submitters, no conflicts	PF00400.31	14	0	0	Conflicting	Pathogenic	0.466927725	0.348	3.8328	98.4484088	7.839
1	1804562	C	A	983664	ENSG00000078369	ENST00000378609	995962	GNB1	NM_002074.5(GNB1):c.287G>T (p.Arg96Leu)	NA	NA	Pathogenic	1	no assertion criteria provided	NA	NA	0	0	NA	NA	NA	0.348	3.8328	98.4484088	7.729
1	1804565	A	G	226497	ENSG00000078369	ENST00000378609	224716	GNB1	NM_002074.5(GNB1):c.284T>C (p.Leu95Pro)	NA	NA	Likely pathogenic	1	criteria provided, single submitter	NA	NA	0	0	NA	NA	NA	0.348	3.8328	98.4484088	9.112
1	1804575	C	T	621936	ENSG00000078369	ENST00000378609	633546	GNB1	NM_002074.5(GNB1):c.274G>A (p.Ala92Thr)	NA	NA	Pathogenic	1	criteria provided, multiple submitters, no conflicts	NA	NA	0	0	NA	NA	NA	0.348	3.8328	98.4484088	7.729
1	1806476	T	C	404989	ENSG00000078369	ENST00000378609	422536	GNB1	NM_002074.5(GNB1):c.266A>G (p.Lys89Arg)	NA	NA	Likely pathogenic	1	criteria provided, single submitter	NA	NA	0	0	NA	NA	NA	0.348	3.8328	98.4484088	7.815
1	1806503	A	G	205216	ENSG00000078369	ENST00000378609	208722	GNB1	NM_002074.5(GNB1):c.239T>C (p.Ile80Thr)	NA	NA	Pathogenic/Likely pathogenic	1	criteria provided, multiple submitters, no conflicts	PF00400.31	35	2	0	Conflicting	Pathogenic	0.466927725	0.348	3.8328	0	9.083
1	1806503	A	T	226498	ENSG00000078369	ENST00000378609	224715	GNB1	NM_002074.5(GNB1):c.239T>A (p.Ile80Asn)	NA	NA	Pathogenic	1	criteria provided, multiple submitters, no conflicts	PF00400.31	35	2	0	Conflicting	Pathogenic	0.466927725	0.348	3.8328	0	9.083
1	1806503	A	C	364646	ENSG00000078369	ENST00000378609	391609	GNB1	NM_002074.5(GNB1):c.239T>G (p.Ile80Ser)	NA	NA	Pathogenic	1	criteria provided, single submitter	PF00400.31	35	2	0	Conflicting	Pathogenic	0.466927725	0.348	3.8328	0	9.083
1	1806509	T	C	226499	ENSG00000078369	ENST00000378609	224714	GNB1	NM_002074.5(GNB1):c.233A>G (p.Lys78Arg)	NA	NA	Pathogenic/Likely pathogenic	1	criteria provided, multiple submitters, no conflicts	PF00400.31	33	0	0	Pathogenic	Pathogenic	0.466927725	0.348	3.8328	97.46273438	7.815
1	1806512	C	A	1305842	ENSG00000078369	ENST00000378609	1315582	GNB1	NM_002074.5(GNB1):c.230G>T (p.Gly77Val)	NA	NA	Pathogenic	1	no assertion criteria provided	PF00400.31	32	3	0	Conflicting	Pathogenic	0.466927725	0.348	3.8328	97.46273438	7.706
1	1806512	C	G	424605	ENSG00000078369	ENST00000378609	431082	GNB1	NM_002074.5(GNB1):c.230G>C (p.Gly77Ala)	NA	NA	Pathogenic/Likely pathogenic	1	criteria provided, multiple submitters, no conflicts	PF00400.31	32	3	0	Conflicting	Pathogenic	0.466927725	0.348	3.8328	97.46273438	7.706
1	1806512	C	T	973154	ENSG00000078369	ENST00000378609	985590	GNB1	NM_002074.5(GNB1):c.230G>A (p.Gly77Asp)	NA	NA	Likely pathogenic	1	criteria provided, multiple submitters, no conflicts	PF00400.31	32	3	0	Conflicting	Pathogenic	0.466927725	0.348	3.8328	97.46273438	7.706
1	1806513	C	T	226500	ENSG00000078369	ENST00000378609	224713	GNB1	NM_002074.5(GNB1):c.229G>A (p.Gly77Ser)	NA	NA	Pathogenic/Likely pathogenic	1	criteria provided, multiple submitters, no conflicts	PF00400.31	32	3	0	Conflicting	Pathogenic	0.466927725	0.348	3.8328	97.46273438	7.706
1	1806514	A	C	226501	ENSG00000078369	ENST00000378609	224712	GNB1	NM_002074.5(GNB1):c.228T>G (p.Asp76Glu)	NA	NA	Pathogenic/Likely pathogenic	1	no assertion criteria provided	PF00400.31	31	2	0	Pathogenic	Pathogenic	0.466927725	0.348	3.8328	97.46273438	2.553
1	1806515	T	C	226502	ENSG00000078369	ENST00000378609	224711	GNB1	NM_002074.5(GNB1):c.227A>G (p.Asp76Gly)	NA	NA	Pathogenic	1	criteria provided, single submitter	PF00400.31	31	2	0	Pathogenic	Pathogenic	0.466927725	0.348	3.8328	97.46273438	7.815
1	1806516	C	T	964797	ENSG00000078369	ENST00000378609	976696	GNB1	NM_002074.5(GNB1):c.226G>A (p.Asp76Asn)	NA	NA	Likely pathogenic	1	criteria provided, single submitter	PF00400.31	31	2	0	Pathogenic	Pathogenic	0.466927725	0.348	3.8328	97.46273438	7.706
1	1815789	T	G	904274	ENSG00000078369	ENST00000378609	916054	GNB1	NM_002074.5(GNB1):c.170A>C (p.Lys57Thr)	NA	NA	Likely pathogenic	1	criteria provided, single submitter	PF00400.31	12	0	0	Pathogenic	Pathogenic	0.466927725	0.348	3.8328	96.798703	7.78
1	1815796	G	C	1311934	ENSG00000078369	ENST00000378609	1321652	GNB1	NM_002074.5(GNB1):c.163C>G (p.Leu55Val)	NA	NA	Pathogenic	1	criteria provided, single submitter	PF00400.31	10+1	0	0	Conflicting	Pathogenic	0.466927725	0.348	3.8328	96.798703	-0.022
1	1815801	C	T	609017	ENSG00000078369	ENST00000378609	617622	GNB1	NM_002074.5(GNB1):c.158G>A (p.Gly53Glu)	NA	NA	Likely pathogenic	1	no assertion criteria provided	PF00400.31	9	0	0	Pathogenic	Pathogenic	0.466927725	0.348	3.8328	96.798703	7.671
1	1815805	G	A	1316698	ENSG00000078369	ENST00000378609	1326280	GNB1	NM_002074.5(GNB1):c.154C>T (p.Arg52Trp)	NA	NA	Likely pathogenic	1	no assertion criteria provided	PF00400.31	8	0	0	Conflicting	Benign	0.466927725	0.348	3.8328	96.798703	1.07
1	1916758	G	C	706953	ENSG00000169885	ENST00000307786	783273	CALML6	NM_138705.4(CALML6):c.260G>C (p.Gly87Ala)	1849	143306	Benign	0	criteria provided, single submitter	PF13833.5	40	0	0	Unique	Unique	0.516190946	1.162	0.051518	0	5.09
1	2028178	G	A	558323	ENSG00000187730	ENST00000638411	574644	GABRD	NM_000815.5(GABRD):c.577G>A (p.Val193Ile)	73	143226	Likely benign	0	criteria provided, single submitter	PF02931.22	155	0	0	Unique	Unique	NA	0.727	2.1673	0	4.577
1	2028259	C	T	515488	ENSG00000187730	ENST00000638411	529547	GABRD	NM_000815.5(GABRD):c.658C>T (p.Arg220Cys)	116	143236	Likely benign	0	criteria provided, multiple submitters, no conflicts	PF02931.22	181	0	1	Benign	Benign	NA	0.727	2.1673	0	2.08
1	2028260	G	A	31252	ENSG00000187730	ENST00000638411	16213	GABRD	NM_000815.5(GABRD):c.659G>A (p.Arg220His)	2422	143004	Benign/Likely benign	0	criteria provided, multiple submitters, no conflicts	PF02931.22	181	0	1	Benign	Benign	NA	0.727	2.1673	0	1.908
1	2030059	G	A	921808	ENSG00000187730	ENST00000638411	944623	GABRD	NM_000815.5(GABRD):c.1136G>A (p.Arg379Gln)	8	143346	Likely benign	0	criteria provided, single submitter	NA	NA	0	0	NA	NA	NA	0.727	2.1673	0	4.178
1	2030073	C	T	447731	ENSG00000187730	ENST00000638411	460006	GABRD	NM_000815.5(GABRD):c.1150C>T (p.Pro384Ser)	70	143352	Likely benign	0	criteria provided, single submitter	NA	NA	0	0	NA	NA	NA	0.727	2.1673	0	2.91
1	2030125	C	T	447432	ENSG00000187730	ENST00000638771	460007	GABRD	NM_000815.5(GABRD):c.1202C>T (p.Thr401Met)	960	143280	Benign	0	criteria provided, single submitter	NA	NA	0	0	NA	NA	NA	0.727	2.1673	0	0.146
1	2030142	G	A	515500	ENSG00000187730	ENST00000638771	529529	GABRD	NM_000815.5(GABRD):c.1219G>A (p.Ala407Thr)	6	143332	Likely benign	0	criteria provided, single submitter	NA	NA	0	0	NA	NA	NA	0.727	2.1673	0	-0.644
1	2030152	G	T	1066665	ENSG00000187730	ENST00000638771	1090698	GABRD	NM_000815.5(GABRD):c.1229G>T (p.Gly410Val)	2	143316	Likely benign	0	criteria provided, single submitter	NA	NA	0	0	NA	NA	NA	0.727	2.1673	0	1.557
1	2030175	C	T	556797	ENSG00000187730	ENST00000638771	565597	GABRD	NM_000815.5(GABRD):c.1252C>T (p.Arg418Trp)	14	143324	Likely benign	0	criteria provided, single submitter	NA	NA	0	0	NA	NA	NA	0.727	2.1673	0	1.129
1	2055515	G	A	718568	ENSG00000067606	ENST00000378567	714063	PRKCZ	NM_002744.6(PRKCZ):c.146G>A (p.Arg49His)	1167	143270	Benign	0	criteria provided, single submitter	PF00564.23	36	0	0	Unique	Unique	0.489136068	0.663	2.8049	0	3.119
1	2228828	T	G	226716	ENSG00000157933	ENST00000378536	224869	SKI	NM_003036.4(SKI):c.62T>G (p.Leu21Arg)	NA	NA	Pathogenic	1	criteria provided, single submitter	NA	NA	0	0	NA	NA	NA	0.87	1.5143	0	4.895
1	2228834	A	C	557155	ENSG00000157933	ENST00000378536	570752	SKI	NM_003036.4(SKI):c.68A>C (p.Gln23Pro)	NA	NA	Likely pathogenic	1	criteria provided, single submitter	NA	NA	0	0	NA	NA	NA	0.87	1.5143	0	6.248
1	2228857	T	C	679733	ENSG00000157933	ENST00000378536	692060	SKI	NM_003036.4(SKI):c.91T>C (p.Ser31Pro)	NA	NA	Pathogenic	1	criteria provided, single submitter	NA	NA	1	0	NA	NA	NA	0.87	1.5143	0	4.948
1	2228857	T	G	972622	ENSG00000157933	ENST00000378536	984609	SKI	NM_003036.4(SKI):c.91T>G (p.Ser31Ala)	NA	NA	Likely pathogenic	1	no assertion criteria provided	NA	NA	1	0	NA	NA	NA	0.87	1.5143	0	4.948
1	2228860	C	G	45849	ENSG00000157933	ENST00000378536	37259	SKI	NM_003036.4(SKI):c.94C>G (p.Leu32Val)	NA	NA	Pathogenic	1	criteria provided, multiple submitters, no conflicts	NA	NA	0	0	NA	NA	NA	0.87	1.5143	0	3.114
1	2228866	G	A	45851	ENSG00000157933	ENST00000378536	37261	SKI	NM_003036.4(SKI):c.100G>A (p.Gly34Ser)	NA	NA	Pathogenic/Likely pathogenic	1	criteria provided, multiple submitters, no conflicts	NA	NA	3	0	NA	NA	NA	0.87	1.5143	0	6.598
1	2228866	G	T	45852	ENSG00000157933	ENST00000378536	37262	SKI	NM_003036.4(SKI):c.100G>T (p.Gly34Cys)	NA	NA	Pathogenic	1	criteria provided, multiple submitters, no conflicts	NA	NA	3	0	NA	NA	NA	0.87	1.5143	0	6.598
1	2228867	G	A	45850	ENSG00000157933	ENST00000378536	37260	SKI	NM_003036.4(SKI):c.101G>A (p.Gly34Asp)	NA	NA	Pathogenic	1	criteria provided, single submitter	NA	NA	3	0	NA	NA	NA	0.87	1.5143	0	8.337
1	2228867	G	T	48382	ENSG00000157933	ENST00000378536	39783	SKI	NM_003036.4(SKI):c.101G>T (p.Gly34Val)	NA	NA	Pathogenic	1	criteria provided, single submitter	NA	NA	3	0	NA	NA	NA	0.87	1.5143	0	8.337
1	2228870	C	A	48384	ENSG00000157933	ENST00000378536	39785	SKI	NM_003036.4(SKI):c.104C>A (p.Pro35Gln)	NA	NA	Likely pathogenic	1	criteria provided, single submitter	NA	NA	0	0	NA	NA	NA	0.87	1.5143	0	6.812
1	2228951	C	G	142816	ENSG00000157933	ENST00000378536	139113	SKI	NM_003036.4(SKI):c.185C>G (p.Ala62Gly)	7495	141432	Benign	0	criteria provided, multiple submitters, no conflicts	NA	NA	0	0	NA	NA	NA	0.87	1.5143	0	1.587
1	2229113	G	A	45848	ENSG00000157933	ENST00000378536	37258	SKI	NM_003036.4(SKI):c.347G>A (p.Gly116Glu)	NA	NA	Pathogenic/Likely pathogenic	1	criteria provided, multiple submitters, no conflicts	PF02437.16	33	0	0	Unique	Unique	0.320355989	0.87	1.5143	88.95405829	6.414
1	2229115	G	A	1186136	ENSG00000157933	ENST00000378536	1196933	SKI	NM_003036.4(SKI):c.349G>A (p.Gly117Ser)	NA	NA	Likely pathogenic	1	criteria provided, single submitter	PF02437.16	34	1	0	Pathogenic	Pathogenic	0.320355989	0.87	1.5143	88.95405829	9.51
1	2229115	G	C	226717	ENSG00000157933	ENST00000378536	224868	SKI	NM_003036.4(SKI):c.349G>C (p.Gly117Arg)	NA	NA	Pathogenic/Likely pathogenic	1	criteria provided, multiple submitters, no conflicts	PF02437.16	34	1	0	Pathogenic	Pathogenic	0.320355989	0.87	1.5143	88.95405829	9.51
1	2229118	G	A	224190	ENSG00000157933	ENST00000378536	222819	SKI	NM_003036.4(SKI):c.352G>A (p.Glu118Lys)	NA	NA	Likely pathogenic	1	criteria provided, single submitter	PF02437.16	35	0	0	Unique	Unique	0.320355989	0.87	1.5143	88.95405829	7.53
1	2229305	C	A	486608	ENSG00000157933	ENST00000378536	495053	SKI	NM_003036.4(SKI):c.539C>A (p.Thr180Lys)	NA	NA	Likely pathogenic	1	criteria provided, single submitter	PF02437.16	97	0	0	Unique	Unique	0.320355989	0.87	1.5143	98.51339402	5.833
1	2303002	A	G	498383	ENSG00000157933	ENST00000378536	513013	SKI	NM_003036.4(SKI):c.994A>G (p.Ile332Val)	15	143324	Likely benign	0	criteria provided, single submitter	NA	NA	0	0	NA	NA	NA	0.87	1.5143	0	1.781
1	2303033	A	T	685633	ENSG00000157933	ENST00000378536	698565	SKI	NM_003036.4(SKI):c.1025A>T (p.Gln342Leu)	7	143314	Likely benign	0	criteria provided, multiple submitters, no conflicts	NA	NA	0	0	NA	NA	NA	0.87	1.5143	0	3.524
1	2303352	C	T	209463	ENSG00000157933	ENST00000378536	213668	SKI	NM_003036.4(SKI):c.1163C>T (p.Ala388Val)	576	143284	Benign/Likely benign	0	criteria provided, multiple submitters, no conflicts	NA	NA	0	0	NA	NA	NA	0.87	1.5143	0	5.378
1	2304386	C	T	178441	ENSG00000157933	ENST00000378536	180522	SKI	NM_003036.4(SKI):c.1568C>T (p.Ser523Leu)	12	143324	Likely benign	0	criteria provided, multiple submitters, no conflicts	NA	NA	0	0	NA	NA	NA	0.87	1.5143	0	-0.077
1	2306585	C	G	209486	ENSG00000157933	ENST00000378536	213699	SKI	NM_003036.4(SKI):c.2007C>G (p.Asp669Glu)	106	143298	Benign/Likely benign	0	criteria provided, multiple submitters, no conflicts	NA	NA	0	0	NA	NA	NA	0.87	1.5143	0	1.442
1	2306731	C	G	209490	ENSG00000157933	ENST00000378536	213680	SKI	NM_003036.4(SKI):c.2153C>G (p.Ala718Gly)	NA	NA	Likely benign	0	criteria provided, single submitter	NA	NA	0	0	NA	NA	NA	0.87	1.5143	0	1.225
1	2406526	G	C	21810	ENSG00000157911	ENST00000288774	6771	PEX10	NM_002617.4(PEX10):c.870C>G (p.His290Gln)	NA	NA	Pathogenic	1	no assertion criteria provided	PF13920.5;PF14447.5	22;18	0	0	Unique	Unique	NA	1.178	-0.2942	63.0551767	2.956
1	2406576	T	C	195048	ENSG00000157911	ENST00000288774	197887	PEX10	NM_002617.4(PEX10):c.820A>G (p.Thr274Ala)	NA	NA	Benign/Likely benign	0	criteria provided, multiple submitters, no conflicts	PF13920.5;PF14447.5	6;2	0	0	Unique	Unique	NA	1.178	-0.2942	0	2.96
1	2406811	C	G	280137	ENSG00000157911	ENST00000288774	296277	PEX10	NM_002617.4(PEX10):c.685G>C (p.Val229Leu)	NA	NA	Benign/Likely benign	0	criteria provided, multiple submitters, no conflicts	PF04757.13	211	0	0	Unique	Unique	NA	1.178	-0.2942	0	0.78
1	2408617	C	T	549520	ENSG00000157911	ENST00000288774	559056	PEX10	NM_002617.4(PEX10):c.435G>A (p.Met145Ile)	NA	NA	Benign	0	criteria provided, multiple submitters, no conflicts	PF04757.13	114	0	0	Unique	Unique	NA	1.178	-0.2942	0	-0.671
1	2408720	A	G	549522	ENSG00000157911	ENST00000288774	559058	PEX10	NM_002617.4(PEX10):c.332T>C (p.Leu111Pro)	NA	NA	Benign	0	criteria provided, multiple submitters, no conflicts	PF04757.13	98	0	0	Unique	Unique	NA	1.178	-0.2942	0	1.676
1	2412501	A	G	172125	ENSG00000157911	ENST00000288774	162434	PEX10	NM_002617.4(PEX10):c.2T>C (p.Met1Thr)	NA	NA	Pathogenic	1	criteria provided, single submitter	NA	NA	1	0	NA	NA	NA	1.178	-0.2942	0	3.097
1	2412502	T	C	263985	ENSG00000157911	ENST00000288774	280002	PEX10	NM_002617.4(PEX10):c.1A>G (p.Met1Val)	NA	NA	Pathogenic/Likely pathogenic	1	criteria provided, multiple submitters, no conflicts	NA	NA	1	0	NA	NA	NA	1.178	-0.2942	0	1.318
1	2476671	G	C	707272	ENSG00000149527	ENST00000609981	779852	PLCH2	NM_014638.4(PLCH2):c.83G>C (p.Gly28Ala)	210	143318	Benign	0	criteria provided, single submitter	NA	NA	0	0	NA	NA	NA	0.929	1.2336	0	2.528
1	2479937	G	A	718863	ENSG00000149527	ENST00000378486	713841	PLCH2	NM_014638.4(PLCH2):c.475G>A (p.Asp159Asn)	225	143310	Benign	0	criteria provided, single submitter	NA	NA	0	0	NA	NA	NA	0.929	1.2336	0	9.617
1	2491211	G	A	696652	ENSG00000149527	ENST00000378486	770483	PLCH2	NM_014638.4(PLCH2):c.1535G>A (p.Arg512His)	33	143336	Likely benign	0	criteria provided, single submitter	NA	NA	0	0	NA	NA	NA	0.929	1.2336	0	2.945
1	2504320	G	A	707278	ENSG00000149527	ENST00000378486	787198	PLCH2	NM_014638.4(PLCH2):c.3358G>A (p.Val1120Met)	1056	143298	Benign	0	criteria provided, single submitter	NA	NA	0	0	NA	NA	NA	0.929	1.2336	0	0.662
1	2591973	C	T	746392	ENSG00000142606	ENST00000378412	737413	MMEL1	NM_033467.4(MMEL1):c.2122G>A (p.Asp708Asn)	NA	NA	Benign	0	criteria provided, single submitter	PF01431.20	134	0	0	Unique	Unique	0.56390879	1.061	0.12602	0	0.291
1	2592689	A	G	718868	ENSG00000142606	ENST00000378412	708734	MMEL1	NM_033467.4(MMEL1):c.2033T>C (p.Ile678Thr)	NA	NA	Likely benign	0	criteria provided, single submitter	PF01431.20	106	0	0	Unique	Unique	0.56390879	1.061	0.12602	0	6.076
1	2604193	T	C	718870	ENSG00000142606	ENST00000378412	712823	MMEL1	NM_033467.4(MMEL1):c.905A>G (p.Gln302Arg)	NA	NA	Benign	0	criteria provided, single submitter	PF05649.12	175	0	0	Unique	Unique	0.625721122	1.061	0.12602	0	-0.349
1	2605602	T	G	732346	ENSG00000142606	ENST00000378412	727107	MMEL1	NM_033467.4(MMEL1):c.772A>C (p.Met258Leu)	NA	NA	Benign	0	criteria provided, single submitter	PF05649.12	138	0	0	Unique	Unique	0.625721122	1.061	0.12602	0	4.229
1	3186136	G	A	448102	ENSG00000142611	ENST00000270722	474437	PRDM16	NM_022114.4(PRDM16):c.49G>A (p.Val17Ile)	202	143294	Likely benign	0	criteria provided, multiple submitters, no conflicts	NA	NA	0	0	NA	NA	NA	0.925	1.3471	0	-0.571
1	3186187	G	A	228413	ENSG00000142611	ENST00000270722	227857	PRDM16	NM_022114.4(PRDM16):c.100G>A (p.Ala34Thr)	269	143326	Benign/Likely benign	0	criteria provided, multiple submitters, no conflicts	NA	NA	0	0	NA	NA	NA	0.925	1.3471	0	6.847
1	3186229	G	A	238267	ENSG00000142611	ENST00000270722	241420	PRDM16	NM_022114.4(PRDM16):c.142G>A (p.Val48Met)	76	143272	Likely benign	0	criteria provided, multiple submitters, no conflicts	NA	NA	0	0	NA	NA	NA	0.925	1.3471	0	3.24
1	3385164	C	G	558487	ENSG00000142611	ENST00000270722	581296	PRDM16	NM_022114.4(PRDM16):c.451C>G (p.Leu151Val)	11	143314	Likely benign	0	criteria provided, single submitter	NA	NA	0	0	NA	NA	NA	0.925	1.3471	0	1.203
1	3385201	C	T	365226	ENSG00000142611	ENST00000270722	391177	PRDM16	NM_022114.4(PRDM16):c.488C>T (p.Ala163Val)	18	143310	Likely benign	0	criteria provided, multiple submitters, no conflicts	NA	NA	0	0	NA	NA	NA	0.925	1.3471	0	1.113
1	3396563	C	A	683324	ENSG00000142611	ENST00000270722	697154	PRDM16	NM_022114.4(PRDM16):c.646C>A (p.Pro216Thr)	10	143290	Likely benign	0	criteria provided, single submitter	NA	NA	0	0	NA	NA	NA	0.925	1.3471	0	1.063
1	3402820	G	A	480675	ENSG00000142611	ENST00000270722	487582	PRDM16	NM_022114.4(PRDM16):c.706G>A (p.Asp236Asn)	11	143316	Likely benign	0	criteria provided, multiple submitters, no conflicts	PF13912.5	8	0	0	Unique	Unique	0.531756807	0.925	1.3471	0	7.686
1	3411623	C	T	228435	ENSG00000142611	ENST00000270722	227024	PRDM16	NM_022114.4(PRDM16):c.1426C>T (p.Pro476Ser)	184	143312	Benign/Likely benign	0	criteria provided, multiple submitters, no conflicts	NA	NA	0	0	NA	NA	NA	0.925	1.3471	0	2.1
1	3411763	G	T	447830	ENSG00000142611	ENST00000270722	474407	PRDM16	NM_022114.4(PRDM16):c.1566G>T (p.Leu522Phe)	47	143052	Benign	0	criteria provided, multiple submitters, no conflicts	NA	NA	0	0	NA	NA	NA	0.925	1.3471	0	0.698
1	3411794	T	C	228438	ENSG00000142611	ENST00000270722	227026	PRDM16	NM_022114.4(PRDM16):c.1597T>C (p.Ser533Pro)	127612	143062	Benign	0	criteria provided, multiple submitters, no conflicts	NA	NA	0	0	NA	NA	NA	0.925	1.3471	0	2.031
1	3411822	C	A	685718	ENSG00000142611	ENST00000270722	700242	PRDM16	NM_022114.4(PRDM16):c.1625C>A (p.Thr542Asn)	8	143278	Likely benign	0	criteria provided, single submitter	NA	NA	0	0	NA	NA	NA	0.925	1.3471	0	3.524
1	3411881	G	A	228439	ENSG00000142611	ENST00000270722	227862	PRDM16	NM_022114.4(PRDM16):c.1684G>A (p.Val562Ile)	223	143256	Benign/Likely benign	0	criteria provided, multiple submitters, no conflicts	NA	NA	0	0	NA	NA	NA	0.925	1.3471	0	3.508
1	3411906	C	T	448002	ENSG00000142611	ENST00000270722	474410	PRDM16	NM_022114.4(PRDM16):c.1709C>T (p.Thr570Met)	15	143290	Benign/Likely benign	0	criteria provided, multiple submitters, no conflicts	NA	NA	0	0	NA	NA	NA	0.925	1.3471	0	3.785
1	3411923	G	A	421241	ENSG00000142611	ENST00000270722	430198	PRDM16	NM_022114.4(PRDM16):c.1726G>A (p.Glu576Lys)	49	143246	Likely benign	0	criteria provided, multiple submitters, no conflicts	NA	NA	0	0	NA	NA	NA	0.925	1.3471	0	5.421
1	3412004	G	A	1204072	ENSG00000142611	ENST00000270722	1214086	PRDM16	NM_022114.4(PRDM16):c.1807G>A (p.Asp603Asn)	2	143300	Likely benign	0	criteria provided, single submitter	NA	NA	0	0	NA	NA	NA	0.925	1.3471	0	9.852
1	3412095	C	T	228440	ENSG00000142611	ENST00000270722	227027	PRDM16	NM_022114.4(PRDM16):c.1898C>T (p.Pro633Leu)	20373	143124	Benign	0	criteria provided, multiple submitters, no conflicts	NA	NA	0	0	NA	NA	NA	0.925	1.3471	0	4.653
1	3412384	C	G	448154	ENSG00000142611	ENST00000270722	474416	PRDM16	NM_022114.4(PRDM16):c.2187C>G (p.Phe729Leu)	48	143356	Likely benign	0	criteria provided, single submitter	NA	NA	0	0	NA	NA	NA	0.925	1.3471	0	-0.001
1	3412487	G	A	228446	ENSG00000142611	ENST00000270722	229162	PRDM16	NM_022114.4(PRDM16):c.2290G>A (p.Val764Met)	166	143230	Benign/Likely benign	0	criteria provided, multiple submitters, no conflicts	NA	NA	0	0	NA	NA	NA	0.925	1.3471	0	1.906
1	3412623	G	C	780674	ENSG00000142611	ENST00000270722	800213	PRDM16	NM_022114.4(PRDM16):c.2426G>C (p.Ser809Thr)	17	143356	Likely benign	0	criteria provided, multiple submitters, no conflicts	NA	NA	0	0	NA	NA	NA	0.925	1.3471	0	4.871
1	3412649	G	A	238274	ENSG00000142611	ENST00000270722	241426	PRDM16	NM_022114.4(PRDM16):c.2452G>A (p.Gly818Ser)	232	143344	Benign/Likely benign	0	criteria provided, multiple submitters, no conflicts	NA	NA	0	0	NA	NA	NA	0.925	1.3471	0	3.024
1	3412665	G	C	228448	ENSG00000142611	ENST00000270722	227865	PRDM16	NM_022114.4(PRDM16):c.2468G>C (p.Arg823Pro)	336	143322	Benign/Likely benign	0	criteria provided, multiple submitters, no conflicts	NA	NA	0	1	NA	NA	NA	0.925	1.3471	0	6.297
1	3412665	G	A	498631	ENSG00000142611	ENST00000270722	510913	PRDM16	NM_022114.4(PRDM16):c.2468G>A (p.Arg823His)	60	143324	Benign/Likely benign	0	criteria provided, multiple submitters, no conflicts	NA	NA	0	1	NA	NA	NA	0.925	1.3471	0	6.297
1	3412703	G	A	228450	ENSG00000142611	ENST00000270722	227030	PRDM16	NM_022114.4(PRDM16):c.2506G>A (p.Gly836Ser)	235	143276	Benign/Likely benign	0	criteria provided, multiple submitters, no conflicts	NA	NA	0	0	NA	NA	NA	0.925	1.3471	0	0.882
1	3412736	A	T	448012	ENSG00000142611	ENST00000270722	474421	PRDM16	NM_022114.4(PRDM16):c.2539A>T (p.Met847Leu)	33	143144	Benign	0	criteria provided, single submitter	NA	NA	0	0	NA	NA	NA	0.925	1.3471	0	2.766
1	3414616	T	C	75289	ENSG00000142611	ENST00000270722	60729	PRDM16	NM_022114.4(PRDM16):c.2660T>C (p.Leu887Pro)	NA	NA	Pathogenic	1	no assertion criteria provided	NA	NA	0	0	NA	NA	NA	0.925	1.3471	20.36466275	7.57
1	3417877	T	C	238275	ENSG00000142611	ENST00000270722	241427	PRDM16	NM_022114.4(PRDM16):c.2741T>C (p.Met914Thr)	63	143348	Likely benign	0	criteria provided, multiple submitters, no conflicts	NA	NA	0	0	NA	NA	NA	0.925	1.3471	0	7.434
1	3417951	C	A	448096	ENSG00000142611	ENST00000270722	474423	PRDM16	NM_022114.4(PRDM16):c.2815C>A (p.Leu939Ile)	8	143336	Likely benign	0	criteria provided, multiple submitters, no conflicts	NA	NA	0	0	NA	NA	NA	0.925	1.3471	0	4.599
1	3426071	C	T	228462	ENSG00000142611	ENST00000270722	227034	PRDM16	NM_022114.4(PRDM16):c.3130C>T (p.Leu1044Phe)	541	143286	Benign	0	criteria provided, multiple submitters, no conflicts	NA	NA	0	0	NA	NA	NA	0.925	1.3471	0	3.232
1	3426095	G	A	498653	ENSG00000142611	ENST00000270722	507781	PRDM16	NM_022114.4(PRDM16):c.3154G>A (p.Ala1052Thr)	101	143228	Likely benign	0	criteria provided, multiple submitters, no conflicts	NA	NA	0	0	NA	NA	NA	0.925	1.3471	0	5.223
1	3430888	G	A	75287	ENSG00000142611	ENST00000270722	60727	PRDM16	NM_022114.4(PRDM16):c.3301G>A (p.Val1101Met)	95	143326	Benign	0	criteria provided, multiple submitters, no conflicts	NA	NA	0	0	NA	NA	NA	0.925	1.3471	0	2.224
1	3432065	A	T	238279	ENSG00000142611	ENST00000511072	241431	PRDM16	NM_022114.4(PRDM16):c.3621A>T (p.Glu1207Asp)	164	143296	Likely benign	0	criteria provided, multiple submitters, no conflicts	NA	NA	0	0	NA	NA	NA	0.925	1.3471	0	1.917
1	3478438	T	C	707361	ENSG00000130762	ENST00000378371	780210	ARHGEF16	NM_014448.4(ARHGEF16):c.1640T>C (p.Met547Thr)	1424	143288	Benign	0	criteria provided, single submitter	PF00169.28	38	0	0	Unique	Unique	NA	1.018	0.45611	0	0.515
1	3490548	C	T	707366	ENSG00000162591	ENST00000294599	786447	MEGF6	NM_001409.4(MEGF6):c.4606G>A (p.Gly1536Ser)	NA	NA	Benign	0	criteria provided, single submitter	NA	NA	0	0	NA	NA	NA	1.012	0.45803	0	-0.154
1	3495901	C	T	718929	ENSG00000162591	ENST00000294599	719697	MEGF6	NM_001409.4(MEGF6):c.3860G>A (p.Arg1287His)	NA	NA	Benign	0	criteria provided, single submitter	NA	NA	0	0	NA	NA	NA	1.012	0.45803	0	-0.513
1	3498793	C	T	718930	ENSG00000162591	ENST00000294599	710836	MEGF6	NM_001409.4(MEGF6):c.3128G>A (p.Arg1043Gln)	NA	NA	Benign	0	criteria provided, single submitter	NA	NA	0	0	NA	NA	NA	1.012	0.45803	0	-2.353
1	3499609	G	A	718932	ENSG00000162591	ENST00000294599	720893	MEGF6	NM_001409.4(MEGF6):c.2944C>T (p.Arg982Trp)	NA	NA	Benign	0	criteria provided, single submitter	NA	NA	0	0	NA	NA	NA	1.012	0.45803	0	-1.314
1	3501198	C	T	718934	ENSG00000162591	ENST00000294599	712404	MEGF6	NM_001409.4(MEGF6):c.2425G>A (p.Val809Ile)	NA	NA	Benign	0	criteria provided, single submitter	NA	NA	0	0	NA	NA	NA	1.012	0.45803	0	-0.087
1	3501835	G	A	707370	ENSG00000162591	ENST00000294599	785924	MEGF6	NM_001409.4(MEGF6):c.2275C>T (p.Arg759Trp)	NA	NA	Benign	0	criteria provided, single submitter	NA	NA	0	0	NA	NA	NA	1.012	0.45803	0	-0.03
1	3501864	G	A	718935	ENSG00000162591	ENST00000294599	716608	MEGF6	NM_001409.4(MEGF6):c.2246C>T (p.Ala749Val)	NA	NA	Likely benign	0	criteria provided, single submitter	NA	NA	0	0	NA	NA	NA	1.012	0.45803	0	5.245
1	3514574	C	A	718936	ENSG00000162591	ENST00000294599	711682	MEGF6	NM_001409.4(MEGF6):c.829G>T (p.Ala277Ser)	NA	NA	Benign	0	criteria provided, single submitter	NA	NA	0	0	NA	NA	NA	1.012	0.45803	0	3.613
1	3515461	C	T	707373	ENSG00000162591	ENST00000294599	785926	MEGF6	NM_001409.4(MEGF6):c.671G>A (p.Arg224Gln)	NA	NA	Benign	0	criteria provided, single submitter	PF14670.5	18	0	0	Unique	Unique	NA	1.012	0.45803	0	2.181
1	3602598	G	A	707379	ENSG00000162591	ENST00000356575	791772	MEGF6	NM_001409.4(MEGF6):c.134C>T (p.Pro45Leu)	NA	NA	Benign	0	criteria provided, single submitter	NA	NA	0	0	NA	NA	NA	1.012	0.45803	0	7.479
1	3727758	G	A	718952	ENSG00000078900	ENST00000346387	714065	TP73	NM_005427.4(TP73):c.973G>A (p.Ala325Thr)	1371	143318	Benign	0	criteria provided, single submitter	NA	NA	0	0	NA	NA	NA	0.821	1.8527	0	2.805
1	3752792	G	A	707393	ENSG00000162592	ENST00000294600	788937	CCDC27	NM_152492.3(CCDC27):c.311G>A (p.Arg104Lys)	920	143326	Benign	0	criteria provided, single submitter	NA	NA	0	0	NA	NA	NA	1.1	-0.061045	0	-0.145
1	3815425	T	C	1131386	ENSG00000116198	ENST00000378230	1144327	CEP104	NM_014704.4(CEP104):c.2755A>G (p.Ser919Gly)	NA	NA	Likely benign	0	criteria provided, single submitter	NA	NA	0	0	NA	NA	NA	1.018	0.44421	0	0.111
1	3823176	C	T	448097	ENSG00000116198	ENST00000378230	475461	CEP104	NM_014704.4(CEP104):c.2569G>A (p.Glu857Lys)	NA	NA	Benign/Likely benign	0	criteria provided, multiple submitters, no conflicts	NA	NA	0	0	NA	NA	NA	1.018	0.44421	0	4.413
1	3823181	C	T	1153573	ENSG00000116198	ENST00000378230	1168388	CEP104	NM_014704.4(CEP104):c.2564G>A (p.Gly855Glu)	NA	NA	Benign	0	criteria provided, single submitter	NA	NA	0	0	NA	NA	NA	1.018	0.44421	0	7.201
1	3826391	G	A	1153575	ENSG00000116198	ENST00000378230	1165705	CEP104	NM_014704.4(CEP104):c.2234C>T (p.Pro745Leu)	NA	NA	Benign	0	criteria provided, single submitter	NA	NA	0	0	NA	NA	NA	1.018	0.44421	0	1.846
1	3829306	C	T	1182919	ENSG00000116198	ENST00000378230	1194358	CEP104	NM_014704.4(CEP104):c.2111G>A (p.Gly704Glu)	NA	NA	Likely benign	0	criteria provided, single submitter	NA	NA	0	0	NA	NA	NA	1.018	0.44421	0	0.794
1	3829360	G	A	1153576	ENSG00000116198	ENST00000378230	1170301	CEP104	NM_014704.4(CEP104):c.2057C>T (p.Ala686Val)	NA	NA	Benign	0	criteria provided, multiple submitters, no conflicts	NA	NA	0	0	NA	NA	NA	1.018	0.44421	0	2.135
1	3829868	G	A	690595	ENSG00000116198	ENST00000378230	707355	CEP104	NM_014704.4(CEP104):c.1966C>T (p.Arg656Cys)	NA	NA	Benign/Likely benign	0	criteria provided, multiple submitters, no conflicts	NA	NA	0	0	NA	NA	NA	1.018	0.44421	0	7.548
1	3831062	A	G	718957	ENSG00000116198	ENST00000378230	719815	CEP104	NM_014704.4(CEP104):c.1820T>C (p.Ile607Thr)	NA	NA	Likely benign	0	criteria provided, single submitter	NA	NA	0	0	NA	NA	NA	1.018	0.44421	0	1.727
1	3835070	G	A	696720	ENSG00000116198	ENST00000378230	772166	CEP104	NM_014704.4(CEP104):c.1340C>T (p.Thr447Met)	NA	NA	Benign/Likely benign	0	criteria provided, multiple submitters, no conflicts	NA	NA	0	0	NA	NA	NA	1.018	0.44421	0	3.368
1	3836499	G	T	1262769	ENSG00000116198	ENST00000378230	1274595	CEP104	NM_014704.4(CEP104):c.1313C>A (p.Thr438Asn)	NA	NA	Benign	0	criteria provided, single submitter	NA	NA	0	0	NA	NA	NA	1.018	0.44421	0	3.069
1	3836572	A	T	1153578	ENSG00000116198	ENST00000378230	1166783	CEP104	NM_014704.4(CEP104):c.1240T>A (p.Leu414Ile)	NA	NA	Benign	0	criteria provided, multiple submitters, no conflicts	NA	NA	0	0	NA	NA	NA	1.018	0.44421	0	-0.286
1	3836643	T	C	696721	ENSG00000116198	ENST00000378230	772336	CEP104	NM_014704.4(CEP104):c.1169A>G (p.His390Arg)	NA	NA	Benign	0	criteria provided, single submitter	NA	NA	0	0	NA	NA	NA	1.018	0.44421	0	3.093
1	3839717	T	C	780681	ENSG00000116198	ENST00000378230	798189	CEP104	NM_014704.4(CEP104):c.626A>G (p.Glu209Gly)	NA	NA	Likely benign	0	criteria provided, single submitter	NA	NA	0	0	NA	NA	NA	1.018	0.44421	0	7.533
1	3844921	T	A	448168	ENSG00000116198	ENST00000378223	475463	CEP104	NM_014704.4(CEP104):c.552A>T (p.Glu184Asp)	NA	NA	Benign/Likely benign	0	criteria provided, multiple submitters, no conflicts	NA	NA	0	1	NA	NA	NA	1.018	0.44421	0	-0.617
1	3844923	C	G	780682	ENSG00000116198	ENST00000378223	798188	CEP104	NM_014704.4(CEP104):c.550G>C (p.Glu184Gln)	NA	NA	Likely benign	0	criteria provided, multiple submitters, no conflicts	NA	NA	0	1	NA	NA	NA	1.018	0.44421	0	4.602
1	3844983	C	A	690596	ENSG00000116198	ENST00000378223	707262	CEP104	NM_014704.4(CEP104):c.490G>T (p.Ala164Ser)	NA	NA	Benign/Likely benign	0	criteria provided, multiple submitters, no conflicts	NA	NA	0	0	NA	NA	NA	1.018	0.44421	0	-0.063
1	3847485	A	G	690597	ENSG00000116198	ENST00000378223	707474	CEP104	NM_014704.4(CEP104):c.416T>C (p.Ile139Thr)	NA	NA	Benign/Likely benign	0	criteria provided, multiple submitters, no conflicts	NA	NA	0	0	NA	NA	NA	1.018	0.44421	0	4.051
1	4711974	C	T	707447	ENSG00000196581	ENST00000378190	787731	AJAP1	NM_018836.4(AJAP1):c.104C>T (p.Ala35Val)	631	143284	Benign	0	criteria provided, single submitter	NA	NA	0	0	NA	NA	NA	0.933	0.93643	0	2.267
1	4712475	G	A	696787	ENSG00000196581	ENST00000378190	778204	AJAP1	NM_018836.4(AJAP1):c.605G>A (p.Gly202Asp)	416	143208	Benign	0	criteria provided, single submitter	PF15298.5	24	0	0	Unique	Unique	0.618182387	0.933	0.93643	0	1.918
1	5863309	C	T	282746	ENSG00000131697	ENST00000378156	297784	NPHP4	NM_015102.5(NPHP4):c.4237G>A (p.Asp1413Asn)	NA	NA	Benign/Likely benign	0	criteria provided, multiple submitters, no conflicts	NA	NA	0	0	NA	NA	NA	1.08	-0.24249	0	7.453
1	5863915	A	G	962670	ENSG00000131697	ENST00000378156	974483	NPHP4	NM_015102.5(NPHP4):c.4115T>C (p.Leu1372Pro)	NA	NA	Likely pathogenic	1	criteria provided, single submitter	NA	NA	0	0	NA	NA	NA	1.08	-0.24249	35.8030194	8.791
1	5865244	G	A	193193	ENSG00000131697	ENST00000378156	196032	NPHP4	NM_015102.5(NPHP4):c.3674C>T (p.Thr1225Met)	NA	NA	Benign	0	criteria provided, multiple submitters, no conflicts	NA	NA	0	0	NA	NA	NA	1.08	-0.24249	0	3.299
1	5866443	G	A	185958	ENSG00000131697	ENST00000378156	188389	NPHP4	NM_015102.5(NPHP4):c.3574C>T (p.Arg1192Trp)	NA	NA	Likely benign	0	criteria provided, multiple submitters, no conflicts	NA	NA	0	0	NA	NA	NA	1.08	-0.24249	0	4.499
1	5867109	G	A	221109	ENSG00000131697	ENST00000378156	220304	NPHP4	NM_015102.5(NPHP4):c.3479C>T (p.Pro1160Leu)	NA	NA	Benign	0	criteria provided, multiple submitters, no conflicts	NA	NA	0	0	NA	NA	NA	1.08	-0.24249	0	1.221
1	5867758	G	A	192989	ENSG00000131697	ENST00000378156	195828	NPHP4	NM_015102.5(NPHP4):c.3454C>T (p.Pro1152Ser)	NA	NA	Likely benign	0	criteria provided, multiple submitters, no conflicts	NA	NA	0	0	NA	NA	NA	1.08	-0.24249	0	5.433
1	5867883	G	A	101579	ENSG00000131697	ENST00000378156	95682	NPHP4	NM_015102.5(NPHP4):c.3329C>T (p.Ala1110Val)	NA	NA	Benign/Likely benign	0	criteria provided, multiple submitters, no conflicts	NA	NA	0	0	NA	NA	NA	1.08	-0.24249	0	0.044
1	5874946	A	G	18441	ENSG00000131697	ENST00000378156	3402	NPHP4	NM_015102.5(NPHP4):c.2972T>C (p.Phe991Ser)	NA	NA	Pathogenic	1	no assertion criteria provided	NA	NA	0	0	NA	NA	NA	1.08	-0.24249	17.72543345	9.013
1	5875004	T	C	192771	ENSG00000131697	ENST00000378156	195610	NPHP4	NM_015102.5(NPHP4):c.2914A>G (p.Ser972Gly)	NA	NA	Benign/Likely benign	0	criteria provided, multiple submitters, no conflicts	NA	NA	0	0	NA	NA	NA	1.08	-0.24249	0	2.578
1	5875042	C	T	238338	ENSG00000131697	ENST00000378156	240969	NPHP4	NM_015102.5(NPHP4):c.2876G>A (p.Arg959Gln)	NA	NA	Benign/Likely benign	0	criteria provided, multiple submitters, no conflicts	NA	NA	0	0	NA	NA	NA	1.08	-0.24249	0	5.647
1	5877098	C	T	250003	ENSG00000131697	ENST00000378156	260550	NPHP4	NM_015102.5(NPHP4):c.2812G>A (p.Val938Met)	NA	NA	Benign	0	criteria provided, multiple submitters, no conflicts	NA	NA	0	0	NA	NA	NA	1.08	-0.24249	0	-1.762
1	5877193	C	T	1131624	ENSG00000131697	ENST00000378156	1161892	NPHP4	NM_015102.5(NPHP4):c.2717G>A (p.Arg906His)	NA	NA	Likely benign	0	criteria provided, single submitter	NA	NA	0	1	NA	NA	NA	1.08	-0.24249	0	-0.625
1	5877194	G	A	494108	ENSG00000131697	ENST00000378156	502685	NPHP4	NM_015102.5(NPHP4):c.2716C>T (p.Arg906Cys)	NA	NA	Benign/Likely benign	0	criteria provided, multiple submitters, no conflicts	NA	NA	0	1	NA	NA	NA	1.08	-0.24249	0	0.906
1	5877229	T	C	448383	ENSG00000131697	ENST00000378156	462717	NPHP4	NM_015102.5(NPHP4):c.2681A>G (p.His894Arg)	NA	NA	Benign/Likely benign	0	criteria provided, multiple submitters, no conflicts	NA	NA	0	0	NA	NA	NA	1.08	-0.24249	0	-0.466
1	5880146	C	T	553538	ENSG00000131697	ENST00000378156	562354	NPHP4	NM_015102.5(NPHP4):c.2579G>A (p.Gly860Glu)	NA	NA	Likely pathogenic	1	no assertion criteria provided	NA	NA	0	0	NA	NA	NA	1.08	-0.24249	0	4.407
1	5887313	G	A	271239	ENSG00000131697	ENST00000378156	287002	NPHP4	NM_015102.5(NPHP4):c.2458C>T (p.Arg820Trp)	NA	NA	Likely benign	0	criteria provided, multiple submitters, no conflicts	NA	NA	0	0	NA	NA	NA	1.08	-0.24249	0	3.208
1	5890879	C	T	101571	ENSG00000131697	ENST00000378156	95674	NPHP4	NM_015102.5(NPHP4):c.2293G>A (p.Val765Ile)	NA	NA	Benign/Likely benign	0	criteria provided, multiple submitters, no conflicts	NA	NA	0	0	NA	NA	NA	1.08	-0.24249	0	1.695
1	5890915	C	T	191927	ENSG00000131697	ENST00000378156	194764	NPHP4	NM_015102.5(NPHP4):c.2257G>A (p.Asp753Asn)	NA	NA	Benign/Likely benign	0	criteria provided, multiple submitters, no conflicts	NA	NA	0	0	NA	NA	NA	1.08	-0.24249	0	7.39
1	5890953	C	T	238340	ENSG00000131697	ENST00000378156	240967	NPHP4	NM_015102.5(NPHP4):c.2219G>A (p.Arg740His)	NA	NA	Benign	0	criteria provided, multiple submitters, no conflicts	NA	NA	0	0	NA	NA	NA	1.08	-0.24249	0	-0.523
1	5904794	C	T	191822	ENSG00000131697	ENST00000378156	194659	NPHP4	NM_015102.5(NPHP4):c.1966G>A (p.Asp656Asn)	NA	NA	Benign	0	criteria provided, multiple submitters, no conflicts	NA	NA	0	0	NA	NA	NA	1.08	-0.24249	0	4.091
1	5905395	C	T	238342	ENSG00000131697	ENST00000378156	240965	NPHP4	NM_015102.5(NPHP4):c.1852G>A (p.Glu618Lys)	NA	NA	Benign	0	criteria provided, multiple submitters, no conflicts	NA	NA	0	0	NA	NA	NA	1.08	-0.24249	0	3.888
1	5905690	G	C	237104	ENSG00000131697	ENST00000378156	235419	NPHP4	NM_015102.5(NPHP4):c.1705C>G (p.Gln569Glu)	NA	NA	Benign/Likely benign	0	criteria provided, multiple submitters, no conflicts	NA	NA	0	0	NA	NA	NA	1.08	-0.24249	0	5.901
1	5905764	G	C	250006	ENSG00000131697	ENST00000378156	260545	NPHP4	NM_015102.5(NPHP4):c.1631C>G (p.Ala544Gly)	NA	NA	Benign/Likely benign	0	criteria provided, multiple submitters, no conflicts	NA	NA	0	0	NA	NA	NA	1.08	-0.24249	0	1.461
1	5905773	G	A	267000	ENSG00000131697	ENST00000378156	282763	NPHP4	NM_015102.5(NPHP4):c.1622C>T (p.Pro541Leu)	NA	NA	Benign/Likely benign	0	criteria provided, multiple submitters, no conflicts	NA	NA	0	0	NA	NA	NA	1.08	-0.24249	0	1.476
1	5909165	G	C	212108	ENSG00000131697	ENST00000378156	215518	NPHP4	NM_015102.5(NPHP4):c.1490C>G (p.Pro497Arg)	NA	NA	Benign	0	criteria provided, multiple submitters, no conflicts	NA	NA	0	0	NA	NA	NA	1.08	-0.24249	0	4.564
1	5948118	G	A	491760	ENSG00000131697	ENST00000378156	500336	NPHP4	NM_015102.5(NPHP4):c.944C>T (p.Thr315Met)	NA	NA	Benign/Likely benign	0	criteria provided, multiple submitters, no conflicts	NA	NA	0	0	NA	NA	NA	1.08	-0.24249	0	3.243
1	5967305	C	T	237156	ENSG00000131697	ENST00000378156	235474	NPHP4	NM_015102.5(NPHP4):c.511G>A (p.Ala171Thr)	NA	NA	Benign/Likely benign	0	criteria provided, multiple submitters, no conflicts	NA	NA	0	0	NA	NA	NA	1.08	-0.24249	0	-2.816
1	5986204	G	A	250011	ENSG00000131697	ENST00000378156	260561	NPHP4	NM_015102.5(NPHP4):c.86C>T (p.Thr29Met)	NA	NA	Benign	0	criteria provided, multiple submitters, no conflicts	NA	NA	0	0	NA	NA	NA	1.08	-0.24249	0	0.911
1	6111883	T	C	983473	ENSG00000116254	ENST00000262450	995789	CHD5	NM_015557.3(CHD5):c.5141A>G (p.Glu1714Gly)	NA	NA	Likely pathogenic	1	criteria provided, single submitter	NA	NA	0	0	NA	NA	NA	0.602	5.3168	0	7.945
1	6121155	C	T	732533	ENSG00000116254	ENST00000262450	728919	CHD5	NM_015557.3(CHD5):c.4862G>A (p.Arg1621Gln)	NA	NA	Likely benign	0	criteria provided, single submitter	NA	NA	0	0	NA	NA	NA	0.602	5.3168	0	0.015
1	6124593	T	A	983474	ENSG00000116254	ENST00000262450	995788	CHD5	NM_015557.3(CHD5):c.4463A>T (p.Asp1488Val)	NA	NA	Likely pathogenic	1	criteria provided, single submitter	PF06461.10	97	0	0	Unique	Unique	0.314171123	0.602	5.3168	31.48437135	7.622
1	6125527	G	C	983475	ENSG00000116254	ENST00000262450	995787	CHD5	NM_015557.3(CHD5):c.4257C>G (p.Ile1419Met)	NA	NA	Likely pathogenic	1	criteria provided, single submitter	PF06461.10	31	0	0	Unique	Unique	0.314171123	0.602	5.3168	97.24954423	-0.63
1	6129038	T	A	983478	ENSG00000116254	ENST00000262450	995784	CHD5	NM_015557.3(CHD5):c.3419A>T (p.Asn1140Ile)	NA	NA	Likely pathogenic	1	criteria provided, single submitter	NA	NA	0	0	NA	NA	NA	0.602	5.3168	97.57506868	3.756
1	6129050	C	T	983479	ENSG00000116254	ENST00000262450	995783	CHD5	NM_015557.3(CHD5):c.3407G>A (p.Arg1136His)	NA	NA	Likely pathogenic	1	criteria provided, single submitter	PF00271.30	109	0	0	Pathogenic	Pathogenic	0.495549121	0.602	5.3168	97.57506868	7.454
1	6130220	G	A	983480	ENSG00000116254	ENST00000262450	995782	CHD5	NM_015557.3(CHD5):c.3371C>T (p.Pro1124Leu)	NA	NA	Likely pathogenic	1	criteria provided, single submitter	PF00271.30	97	0	0	Pathogenic	Pathogenic	0.495549121	0.602	5.3168	99.0060412	9.899
1	6131643	C	T	983481	ENSG00000116254	ENST00000262450	995781	CHD5	NM_015557.3(CHD5):c.3250G>A (p.Asp1084Asn)	NA	NA	Likely pathogenic	1	criteria provided, single submitter	PF00271.30	60	0	0	Conflicting	Pathogenic	0.495549121	0.602	5.3168	0	7.828
1	6135365	G	A	983482	ENSG00000116254	ENST00000262450	995780	CHD5	NM_015557.3(CHD5):c.2735C>T (p.Ser912Phe)	NA	NA	Likely pathogenic	1	criteria provided, single submitter	PF00176.22	249	0	0	Unique	Unique	0.395043473	0.602	5.3168	99.37285813	9.82
1	6148958	C	T	983484	ENSG00000116254	ENST00000262450	995778	CHD5	NM_015557.3(CHD5):c.1279G>A (p.Glu427Lys)	NA	NA	Likely pathogenic	1	criteria provided, single submitter	PF00628.28	14	0	0	Unique	Unique	0.312958971	0.602	5.3168	96.40484563	7.847
1	6154827	C	T	983488	ENSG00000116254	ENST00000262450	995775	CHD5	NM_015557.3(CHD5):c.578G>A (p.Arg193Gln)	NA	NA	Likely pathogenic	1	criteria provided, single submitter	PF08073.11	47	1	0	Pathogenic	Pathogenic	0.249203287	0.602	5.3168	88.94028739	7.504
1	6154828	G	A	983489	ENSG00000116254	ENST00000262450	995774	CHD5	NM_015557.3(CHD5):c.577C>T (p.Arg193Trp)	NA	NA	Likely pathogenic	1	criteria provided, single submitter	PF08073.11	47	1	0	Pathogenic	Pathogenic	0.249203287	0.602	5.3168	88.94028739	3.609
1	6168230	C	G	746600	ENSG00000116254	ENST00000262450	738895	CHD5	NM_015557.3(CHD5):c.127G>C (p.Glu43Gln)	NA	NA	Likely benign	0	criteria provided, single submitter	NA	NA	0	0	NA	NA	NA	0.602	5.3168	0	4.754
1	6218354	A	G	1263618	ENSG00000158286	ENST00000377939	1274153	RNF207	NM_207396.3(RNF207):c.1718A>G (p.Asn573Ser)	63460	143112	Benign	0	criteria provided, single submitter	NA	NA	0	0	NA	NA	NA	1.02	0.45433	0	-0.309
1	6250564	C	T	707487	ENSG00000158292	ENST00000377893	783275	GPR153	NM_207370.4(GPR153):c.1040G>A (p.Gly347Asp)	NA	NA	Benign	0	criteria provided, single submitter	NA	NA	0	0	NA	NA	NA	0.986	0.66873	0	1.425
1	6254688	C	T	707491	ENSG00000158292	ENST00000377893	783276	GPR153	NM_207370.4(GPR153):c.218G>A (p.Arg73His)	NA	NA	Benign	0	criteria provided, single submitter	PF00001.20	47	1	0	Pathogenic	Pathogenic	0.601392772	0.986	0.66873	0	0.607
1	6254689	G	A	204612	ENSG00000158292	ENST00000377893	208391	GPR153	NM_207370.4(GPR153):c.217C>T (p.Arg73Cys)	NA	NA	Likely pathogenic	1	criteria provided, single submitter	PF00001.20	47	0	1	Benign	Benign	0.601392772	0.986	0.66873	0	4.939
1	6425205	G	T	655120	ENSG00000187017	ENST00000377828	668259	ESPN	NM_031475.3(ESPN):c.250G>T (p.Ala84Ser)	630	143332	Benign	0	criteria provided, multiple submitters, no conflicts	PF12796.6	40;68	0	0	Unique	Unique	0.56745074	1.094	-0.078671	0	-0.357
1	6425245	T	A	655121	ENSG00000187017	ENST00000377828	683327	ESPN	NM_031475.3(ESPN):c.290T>A (p.Val97Glu)	202	143284	Benign/Likely benign	0	criteria provided, multiple submitters, no conflicts	PF12796.6	49+4;80	0	0	Unique	Unique	0.56745074	1.094	-0.078671	0	1.508
1	6440283	C	T	1204297	ENSG00000187017	ENST00000377828	1214312	ESPN	NM_031475.3(ESPN):c.518C>T (p.Ala173Val)	23	143088	Likely benign	0	criteria provided, single submitter	PF12796.6	55	0	0	Unique	Unique	0.56745074	1.094	-0.078671	0	7.753
1	6440656	C	G	498764	ENSG00000187017	ENST00000377828	508587	ESPN	NM_031475.3(ESPN):c.706C>G (p.Gln236Glu)	5452	142162	Benign	0	criteria provided, multiple submitters, no conflicts	PF12796.6	24	0	0	Unique	Unique	0.56745074	1.094	-0.078671	0	1.306
1	6440702	G	A	1310922	ENSG00000187017	ENST00000377828	1320677	ESPN	NM_031475.3(ESPN):c.752G>A (p.Gly251Asp)	NA	NA	Likely benign	0	criteria provided, single submitter	PF12796.6	37	0	0	Pathogenic	Pathogenic	0.56745074	1.094	-0.078671	0	9.438
1	6440962	C	T	732558	ENSG00000187017	ENST00000377828	721600	ESPN	NM_031475.3(ESPN):c.887C>T (p.Ala296Val)	113	143290	Likely benign	0	criteria provided, multiple submitters, no conflicts	PF12796.6;PF12796.6;PF13857.5	78;78;40	0	0	Unique	Unique	0.56745074	1.094	-0.078671	0	2.374
1	6441049	G	A	719052	ENSG00000187017	ENST00000377828	716900	ESPN	NM_031475.3(ESPN):c.974G>A (p.Arg325His)	116	143284	Likely benign	0	criteria provided, single submitter	NA	NA	0	0	NA	NA	NA	1.094	-0.078671	0	4.438
1	6444538	C	T	172453	ENSG00000187017	ENST00000377828	163412	ESPN	NM_031475.3(ESPN):c.1048C>T (p.Pro350Ser)	114	143326	Likely benign	0	criteria provided, multiple submitters, no conflicts	NA	NA	0	1	NA	NA	NA	1.094	-0.078671	0	5.341
1	6444539	C	G	228502	ENSG00000187017	ENST00000377828	227356	ESPN	NM_031475.3(ESPN):c.1049C>G (p.Pro350Arg)	16	143324	Likely benign	0	criteria provided, multiple submitters, no conflicts	NA	NA	0	1	NA	NA	NA	1.094	-0.078671	0	1.719
1	6444559	C	T	172592	ENSG00000187017	ENST00000377828	178607	ESPN	NM_031475.3(ESPN):c.1069C>T (p.Pro357Ser)	1320	143340	Benign	0	criteria provided, multiple submitters, no conflicts	NA	NA	0	0	NA	NA	NA	1.094	-0.078671	0	7.017
1	6444594	T	G	172593	ENSG00000187017	ENST00000377828	163413	ESPN	NM_031475.3(ESPN):c.1104T>G (p.Phe368Leu)	586	143312	Benign/Likely benign	0	criteria provided, multiple submitters, no conflicts	NA	NA	0	0	NA	NA	NA	1.094	-0.078671	0	-0.206
1	6445735	C	T	1218460	ENSG00000187017	ENST00000377828	1228456	ESPN	NM_031475.3(ESPN):c.1264C>T (p.Arg422Trp)	327	143062	Benign	0	criteria provided, single submitter	NA	NA	0	1	NA	NA	NA	1.094	-0.078671	0	-0.441
1	6445736	G	A	655122	ENSG00000187017	ENST00000377828	676419	ESPN	NM_031475.3(ESPN):c.1265G>A (p.Arg422Gln)	1405	142828	Benign	0	criteria provided, single submitter	NA	NA	0	1	NA	NA	NA	1.094	-0.078671	0	-1.023
1	6445757	C	T	498794	ENSG00000187017	ENST00000377828	517052	ESPN	NM_031475.3(ESPN):c.1286C>T (p.Thr429Ile)	734	139850	Benign	0	criteria provided, single submitter	NA	NA	0	0	NA	NA	NA	1.094	-0.078671	0	0.09
1	6445874	A	G	1196653	ENSG00000187017	ENST00000377828	1206660	ESPN	NM_031475.3(ESPN):c.1403A>G (p.Asp468Gly)	27	141948	Likely benign	0	criteria provided, single submitter	NA	NA	0	0	NA	NA	NA	1.094	-0.078671	0	8.365
1	6448812	C	T	498553	ENSG00000187017	ENST00000377828	508563	ESPN	NM_031475.3(ESPN):c.1636C>T (p.Arg546Cys)	29452	142150	Benign	0	criteria provided, single submitter	NA	NA	0	0	NA	NA	NA	1.094	-0.078671	0	-0.437
1	6448822	C	T	1243968	ENSG00000187017	ENST00000377828	1254031	ESPN	NM_031475.3(ESPN):c.1646C>T (p.Ala549Val)	27	142240	Likely benign	0	criteria provided, single submitter	NA	NA	0	0	NA	NA	NA	1.094	-0.078671	0	0.108
1	6448857	C	T	1186224	ENSG00000187017	ENST00000377828	1196872	ESPN	NM_031475.3(ESPN):c.1681C>T (p.Arg561Cys)	111	142420	Likely benign	0	criteria provided, single submitter	NA	NA	0	0	NA	NA	NA	1.094	-0.078671	0	0.234
1	6448885	C	T	439091	ENSG00000187017	ENST00000377828	445819	ESPN	NM_031475.3(ESPN):c.1709C>T (p.Pro570Leu)	794	142688	Benign	0	criteria provided, multiple submitters, no conflicts	NA	NA	0	0	NA	NA	NA	1.094	-0.078671	0	-0.552
1	6448936	C	T	442878	ENSG00000187017	ENST00000377828	449865	ESPN	NM_031475.3(ESPN):c.1760C>T (p.Ala587Val)	117	142968	Likely benign	0	criteria provided, single submitter	NA	NA	0	0	NA	NA	NA	1.094	-0.078671	0	0.796
1	6449070	C	T	1170759	ENSG00000187017	ENST00000377828	1182246	ESPN	NM_031475.3(ESPN):c.1894C>T (p.Arg632Cys)	22	143332	Benign	0	criteria provided, single submitter	NA	NA	0	0	NA	NA	NA	1.094	-0.078671	0	0.025
1	6451714	C	G	496665	ENSG00000187017	ENST00000377828	517440	ESPN	NM_031475.3(ESPN):c.2027C>G (p.Thr676Arg)	7	143356	Likely benign	0	criteria provided, multiple submitters, no conflicts	NA	NA	0	0	NA	NA	NA	1.094	-0.078671	0	7.398
1	6451926	A	C	19459	ENSG00000187017	ENST00000377828	4420	ESPN	NM_031475.3(ESPN):c.2155A>C (p.Ser719Arg)	NA	NA	Pathogenic	1	no assertion criteria provided	NA	NA	0	0	NA	NA	NA	1.094	-0.078671	0	2.111
1	6452037	C	G	1200563	ENSG00000187017	ENST00000377828	1210564	ESPN	NM_031475.3(ESPN):c.2266C>G (p.Gln756Glu)	61	143174	Likely benign	0	criteria provided, single submitter	NA	NA	0	0	NA	NA	NA	1.094	-0.078671	0	5.986
1	6452055	A	T	732561	ENSG00000187017	ENST00000377828	728920	ESPN	NM_031475.3(ESPN):c.2284A>T (p.Met762Leu)	98	143218	Likely benign	0	criteria provided, single submitter	NA	NA	0	0	NA	NA	NA	1.094	-0.078671	0	2.047
1	6452092	G	A	19461	ENSG00000187017	ENST00000377828	4422	ESPN	NM_031475.3(ESPN):c.2321G>A (p.Arg774Gln)	2	143304	Pathogenic	1	no assertion criteria provided	NA	NA	0	0	NA	NA	NA	1.094	-0.078671	0	6.584
1	6460067	C	T	442879	ENSG00000187017	ENST00000377828	449866	ESPN	NM_031475.3(ESPN):c.2486C>T (p.Thr829Met)	112	143318	Likely benign	0	criteria provided, single submitter	NA	NA	0	0	NA	NA	NA	1.094	-0.078671	0	4.411
1	6468009	C	G	271725	ENSG00000171680	ENST00000377740	287488	PLEKHG5	NM_020631.6(PLEKHG5):c.2827G>C (p.Gly943Arg)	NA	NA	Benign	0	criteria provided, multiple submitters, no conflicts	NA	NA	0	0	NA	NA	NA	0.898	1.4898	0	-0.228
1	6468159	C	T	365380	ENSG00000171680	ENST00000377740	393217	PLEKHG5	NM_020631.6(PLEKHG5):c.2677G>A (p.Gly893Arg)	NA	NA	Likely benign	0	criteria provided, multiple submitters, no conflicts	NA	NA	0	0	NA	NA	NA	0.898	1.4898	0	-1.016
1	6468242	T	C	236918	ENSG00000171680	ENST00000377740	235230	PLEKHG5	NM_020631.6(PLEKHG5):c.2594A>G (p.Gln865Arg)	NA	NA	Benign	0	criteria provided, multiple submitters, no conflicts	NA	NA	0	0	NA	NA	NA	0.898	1.4898	0	1.755
1	6468255	G	A	365185	ENSG00000171680	ENST00000377740	384612	PLEKHG5	NM_020631.6(PLEKHG5):c.2581C>T (p.Arg861Cys)	NA	NA	Benign	0	criteria provided, multiple submitters, no conflicts	NA	NA	0	0	NA	NA	NA	0.898	1.4898	0	0.837
1	6468260	C	T	271724	ENSG00000171680	ENST00000377740	287487	PLEKHG5	NM_020631.6(PLEKHG5):c.2576G>A (p.Arg859His)	NA	NA	Benign	0	criteria provided, multiple submitters, no conflicts	NA	NA	0	0	NA	NA	NA	0.898	1.4898	0	0.702
1	6468378	C	G	75318	ENSG00000171680	ENST00000377740	60779	PLEKHG5	NM_020631.6(PLEKHG5):c.2458G>C (p.Gly820Arg)	NA	NA	Pathogenic	1	no assertion criteria provided	NA	NA	0	0	NA	NA	NA	0.898	1.4898	0	6.686
1	6468408	C	T	269804	ENSG00000171680	ENST00000377740	285567	PLEKHG5	NM_020631.6(PLEKHG5):c.2428G>A (p.Gly810Ser)	NA	NA	Benign	0	criteria provided, multiple submitters, no conflicts	NA	NA	0	0	NA	NA	NA	0.898	1.4898	0	0.172
1	6469127	C	T	281068	ENSG00000171680	ENST00000340850	297951	PLEKHG5	NM_020631.6(PLEKHG5):c.2164G>A (p.Glu722Lys)	NA	NA	Likely benign	0	criteria provided, multiple submitters, no conflicts	NA	NA	0	0	NA	NA	NA	0.898	1.4898	0	3.938
1	6469588	G	T	861326	ENSG00000171680	ENST00000340850	873315	PLEKHG5	NM_020631.6(PLEKHG5):c.1889C>A (p.Pro630His)	NA	NA	Likely pathogenic	1	criteria provided, single submitter	NA	NA	0	0	NA	NA	NA	0.898	1.4898	50.91266562	9.245
1	6470760	C	T	365463	ENSG00000171680	ENST00000340850	392562	PLEKHG5	NM_020631.6(PLEKHG5):c.1517G>A (p.Arg506His)	NA	NA	Likely benign	0	criteria provided, single submitter	PF00621.19	160	0	0	Unique	Unique	NA	0.898	1.4898	60.12886099	1.617
1	6470839	T	G	540440	ENSG00000171680	ENST00000340850	549693	PLEKHG5	NM_020631.6(PLEKHG5):c.1438A>C (p.Met480Leu)	NA	NA	Likely pathogenic	1	no assertion criteria provided	PF00621.19	134	0	0	Unique	Unique	NA	0.898	1.4898	91.71888334	5.517
1	6471064	T	C	281069	ENSG00000171680	ENST00000340850	297958	PLEKHG5	NM_020631.6(PLEKHG5):c.1318A>G (p.Met440Val)	NA	NA	Benign	0	criteria provided, multiple submitters, no conflicts	PF00621.19	94	0	0	Benign	Benign	NA	0.898	1.4898	0	3.638
1	6471529	C	T	281077	ENSG00000171680	ENST00000340850	297959	PLEKHG5	NM_020631.6(PLEKHG5):c.1240G>A (p.Ala414Thr)	NA	NA	Benign	0	criteria provided, multiple submitters, no conflicts	PF00621.19	68	0	0	Unique	Unique	NA	0.898	1.4898	0	0.938
1	6473273	G	A	815844	ENSG00000171680	ENST00000340850	827645	PLEKHG5	NM_020631.6(PLEKHG5):c.773C>T (p.Pro258Leu)	NA	NA	Likely pathogenic	1	no assertion criteria provided	NA	NA	0	0	NA	NA	NA	0.898	1.4898	64.44314247	4.348
1	6473333	G	C	196055	ENSG00000171680	ENST00000340850	198895	PLEKHG5	NM_020631.6(PLEKHG5):c.713C>G (p.Thr238Ser)	NA	NA	Benign	0	criteria provided, multiple submitters, no conflicts	NA	NA	0	0	NA	NA	NA	0.898	1.4898	0	0.854
1	6473355	C	T	196056	ENSG00000171680	ENST00000340850	198896	PLEKHG5	NM_020631.6(PLEKHG5):c.691G>A (p.Gly231Ser)	NA	NA	Benign	0	criteria provided, multiple submitters, no conflicts	NA	NA	0	0	NA	NA	NA	0.898	1.4898	0	-0.371
1	6474122	A	G	244288	ENSG00000171680	ENST00000340850	246065	PLEKHG5	NM_020631.6(PLEKHG5):c.482T>C (p.Met161Thr)	NA	NA	Likely benign	0	criteria provided, multiple submitters, no conflicts	NA	NA	0	0	NA	NA	NA	0.898	1.4898	0	3.584
1	6475061	C	A	696841	ENSG00000171680	ENST00000340850	771615	PLEKHG5	NM_020631.6(PLEKHG5):c.288G>T (p.Lys96Asn)	NA	NA	Likely benign	0	criteria provided, single submitter	NA	NA	0	0	NA	NA	NA	0.898	1.4898	0	2.694
1	6475089	A	G	281093	ENSG00000171680	ENST00000340850	297975	PLEKHG5	NM_020631.6(PLEKHG5):c.260T>C (p.Ile87Thr)	NA	NA	Benign	0	criteria provided, multiple submitters, no conflicts	NA	NA	0	0	NA	NA	NA	0.898	1.4898	0	3.857
1	6574673	C	G	719055	ENSG00000173662	ENST00000333172	709202	TAS1R1	NM_138697.4(TAS1R1):c.541C>G (p.Gln181Glu)	916	143350	Benign	0	criteria provided, single submitter	PF01094.27	92	0	0	Benign	Benign	0.477556298	1.024	0.40567	0	-3.488
1	6575249	C	A	696846	ENSG00000173662	ENST00000333172	775497	TAS1R1	NM_138697.4(TAS1R1):c.1117C>A (p.His373Asn)	1072	143354	Benign	0	criteria provided, single submitter	PF01094.27	258	0	0	Unique	Unique	0.477556298	1.024	0.40567	0	-0.478
1	6578865	C	T	696847	ENSG00000173662	ENST00000333172	767648	TAS1R1	NM_138697.4(TAS1R1):c.1807C>T (p.Arg603Cys)	819	143202	Benign	0	criteria provided, single submitter	PF00003.21	26	0	1	Benign	Benign	0.54740248	1.024	0.40567	0	0.156
1	6578866	G	A	696848	ENSG00000173662	ENST00000333172	775498	TAS1R1	NM_138697.4(TAS1R1):c.1808G>A (p.Arg603His)	1752	143290	Benign	0	criteria provided, single submitter	PF00003.21	26	0	1	Benign	Benign	0.54740248	1.024	0.40567	0	1.13
1	6825098	A	G	972628	ENSG00000171735	ENST00000303635	984541	CAMTA1	NM_015215.4(CAMTA1):c.122A>G (p.His41Arg)	NA	NA	Likely benign	0	no assertion criteria provided	NA	NA	0	0	NA	NA	NA	0.757	3.2619	59.78751982	6.79
1	7467879	G	A	1192905	ENSG00000171735	ENST00000303635	1202798	CAMTA1	NM_015215.4(CAMTA1):c.488G>A (p.Arg163Gln)	NA	NA	Likely pathogenic	1	criteria provided, single submitter	PF03859.15	96	0	0	Unique	Unique	0.240245262	0.757	3.2619	95.22001071	9.942
1	7640454	G	A	746637	ENSG00000171735	ENST00000303635	747222	CAMTA1	NM_015215.4(CAMTA1):c.565G>A (p.Gly189Ser)	47	143336	Likely benign	0	criteria provided, single submitter	NA	NA	0	0	NA	NA	NA	0.757	3.2619	0	9.897
1	7661857	G	A	780768	ENSG00000171735	ENST00000303635	795531	CAMTA1	NM_015215.4(CAMTA1):c.796G>A (p.Gly266Ser)	57	143282	Likely benign	0	criteria provided, single submitter	NA	NA	0	0	NA	NA	NA	0.757	3.2619	0	7.993
1	7663361	G	A	963495	ENSG00000171735	ENST00000303635	975360	CAMTA1	NM_015215.4(CAMTA1):c.814G>A (p.Gly272Ser)	14	143350	Likely benign	0	no assertion criteria provided	NA	NA	0	0	NA	NA	NA	0.757	3.2619	0	5.337
1	7663533	A	G	696873	ENSG00000171735	ENST00000303635	773626	CAMTA1	NM_015215.4(CAMTA1):c.986A>G (p.Lys329Arg)	611	143294	Benign	0	criteria provided, single submitter	NA	NA	0	0	NA	NA	NA	0.757	3.2619	0	7.375
1	7663562	A	G	427863	ENSG00000171735	ENST00000303635	434564	CAMTA1	NM_015215.4(CAMTA1):c.1015A>G (p.Ser339Gly)	NA	NA	Likely benign	0	criteria provided, single submitter	NA	NA	0	0	NA	NA	NA	0.757	3.2619	0	7.447
1	7663961	G	A	963496	ENSG00000171735	ENST00000303635	975363	CAMTA1	NM_015215.4(CAMTA1):c.1414G>A (p.Gly472Ser)	1	143242	Likely benign	0	no assertion criteria provided	NA	NA	0	0	NA	NA	NA	0.757	3.2619	0	2.986
1	7664159	T	A	732588	ENSG00000171735	ENST00000303635	732186	CAMTA1	NM_015215.4(CAMTA1):c.1612T>A (p.Ser538Thr)	18	143282	Benign	0	criteria provided, single submitter	NA	NA	0	0	NA	NA	NA	0.757	3.2619	0	3.159
1	7664426	G	A	732589	ENSG00000171735	ENST00000303635	731017	CAMTA1	NM_015215.4(CAMTA1):c.1879G>A (p.Val627Ile)	7	143216	Likely benign	0	criteria provided, single submitter	NA	NA	0	0	NA	NA	NA	0.757	3.2619	0	-0.397
1	7664453	A	G	746642	ENSG00000171735	ENST00000303635	750492	CAMTA1	NM_015215.4(CAMTA1):c.1906A>G (p.Ser636Gly)	126	143282	Likely benign	0	criteria provided, single submitter	NA	NA	0	0	NA	NA	NA	0.757	3.2619	0	1.973
1	7664502	C	T	364024	ENSG00000171735	ENST00000303635	377146	CAMTA1	NM_015215.4(CAMTA1):c.1955C>T (p.Ser652Leu)	192	143346	Likely benign	0	criteria provided, multiple submitters, no conflicts	NA	NA	0	0	NA	NA	NA	0.757	3.2619	0	4.082
1	7664536	G	C	732590	ENSG00000171735	ENST00000303635	725147	CAMTA1	NM_015215.4(CAMTA1):c.1989G>C (p.Glu663Asp)	12	143364	Likely benign	0	criteria provided, single submitter	NA	NA	0	0	NA	NA	NA	0.757	3.2619	0	2.587
1	7664545	C	G	732591	ENSG00000171735	ENST00000303635	730371	CAMTA1	NM_015215.4(CAMTA1):c.1998C>G (p.Ile666Met)	50	143348	Likely benign	0	criteria provided, single submitter	NA	NA	0	0	NA	NA	NA	0.757	3.2619	0	0.413
1	7664637	C	T	719077	ENSG00000171735	ENST00000303635	712671	CAMTA1	NM_015215.4(CAMTA1):c.2090C>T (p.Ala697Val)	429	143312	Benign	0	criteria provided, single submitter	NA	NA	0	0	NA	NA	NA	0.757	3.2619	0	1.648
1	7664667	C	G	732592	ENSG00000171735	ENST00000303635	724543	CAMTA1	NM_015215.4(CAMTA1):c.2120C>G (p.Ser707Cys)	65	143308	Likely benign	0	criteria provided, single submitter	NA	NA	0	0	NA	NA	NA	0.757	3.2619	0	3.722
1	7664804	G	A	963497	ENSG00000171735	ENST00000303635	975505	CAMTA1	NM_015215.4(CAMTA1):c.2257G>A (p.Gly753Ser)	8	143312	Likely benign	0	no assertion criteria provided	NA	NA	0	0	NA	NA	NA	0.757	3.2619	0	1.67
1	7664926	C	A	746644	ENSG00000171735	ENST00000303635	740766	CAMTA1	NM_015215.4(CAMTA1):c.2379C>A (p.His793Gln)	2	143332	Likely benign	0	criteria provided, single submitter	NA	NA	0	0	NA	NA	NA	0.757	3.2619	0	2.021
1	7677682	C	T	424639	ENSG00000171735	ENST00000303635	431151	CAMTA1	NM_015215.4(CAMTA1):c.2863C>T (p.Arg955Trp)	NA	NA	Likely pathogenic	1	criteria provided, single submitter	NA	NA	0	0	NA	NA	NA	0.757	3.2619	12.32450445	4.941
1	7732460	G	A	707517	ENSG00000171735	ENST00000303635	788497	CAMTA1	NM_015215.4(CAMTA1):c.2927G>A (p.Arg976Lys)	930	143280	Benign	0	criteria provided, single submitter	NA	NA	0	0	NA	NA	NA	0.757	3.2619	0	9.936
1	7732543	G	A	732598	ENSG00000171735	ENST00000303635	734976	CAMTA1	NM_015215.4(CAMTA1):c.3010G>A (p.Gly1004Arg)	51	143260	Likely benign	0	criteria provided, single submitter	NA	NA	0	0	NA	NA	NA	0.757	3.2619	0	2.592
1	7736432	C	T	732599	ENSG00000171735	ENST00000303635	732840	CAMTA1	NM_015215.4(CAMTA1):c.3155C>T (p.Ala1052Val)	1	143164	Likely benign	0	criteria provided, single submitter	NA	NA	0	0	NA	NA	NA	0.757	3.2619	0	6.025
1	7736507	A	G	213522	ENSG00000171735	ENST00000303635	216897	CAMTA1	NM_015215.4(CAMTA1):c.3230A>G (p.Tyr1077Cys)	NA	NA	Likely pathogenic	1	criteria provided, single submitter	NA	NA	0	0	NA	NA	NA	0.757	3.2619	95.36380863	9.254
1	7737443	C	G	134014	ENSG00000171735	ENST00000303635	128565	CAMTA1	NM_015215.4(CAMTA1):c.3531C>G (p.Asn1177Lys)	14106	143286	Benign	0	criteria provided, single submitter	NA	NA	0	0	NA	NA	NA	0.757	3.2619	0	0.561
1	7737474	C	T	696875	ENSG00000171735	ENST00000303635	770110	CAMTA1	NM_015215.4(CAMTA1):c.3562C>T (p.Pro1188Ser)	503	143286	Benign	0	criteria provided, single submitter	NA	NA	0	0	NA	NA	NA	0.757	3.2619	0	0.334
1	7737485	G	C	732604	ENSG00000171735	ENST00000303635	730882	CAMTA1	NM_015215.4(CAMTA1):c.3573G>C (p.Glu1191Asp)	395	143302	Benign	0	criteria provided, single submitter	NA	NA	0	0	NA	NA	NA	0.757	3.2619	0	-0.827
1	7737559	G	A	746648	ENSG00000171735	ENST00000303635	737821	CAMTA1	NM_015215.4(CAMTA1):c.3647G>A (p.Ser1216Asn)	115	143306	Benign	0	criteria provided, single submitter	NA	NA	0	0	NA	NA	NA	0.757	3.2619	0	2.844
1	7737565	A	C	719080	ENSG00000171735	ENST00000303635	714195	CAMTA1	NM_015215.4(CAMTA1):c.3653A>C (p.Asn1218Thr)	1062	143268	Benign	0	criteria provided, single submitter	NA	NA	0	0	NA	NA	NA	0.757	3.2619	0	1.889
1	7738307	C	T	707518	ENSG00000171735	ENST00000303635	784438	CAMTA1	NM_015215.4(CAMTA1):c.4007C>T (p.Thr1336Ile)	186	143292	Benign/Likely benign	0	criteria provided, multiple submitters, no conflicts	NA	NA	0	0	NA	NA	NA	0.757	3.2619	0	1.526
1	7738460	G	A	732605	ENSG00000171735	ENST00000303635	728922	CAMTA1	NM_015215.4(CAMTA1):c.4160G>A (p.Gly1387Asp)	177	143284	Likely benign	0	criteria provided, single submitter	NA	NA	0	0	NA	NA	NA	0.757	3.2619	0	5.01
1	7745007	G	T	972629	ENSG00000171735	ENST00000303635	984606	CAMTA1	NM_015215.4(CAMTA1):c.4355G>T (p.Ser1452Ile)	NA	NA	Likely benign	0	no assertion criteria provided	NA	NA	0	0	NA	NA	NA	0.757	3.2619	35.8030194	1.314
1	7745952	C	T	1288262	ENSG00000171735	ENST00000303635	1298400	CAMTA1	NM_015215.4(CAMTA1):c.4478C>T (p.Ala1493Val)	6	143280	Likely benign	0	criteria provided, single submitter	NA	NA	0	0	NA	NA	NA	0.757	3.2619	0	6.115
1	7809893	C	G	226735	ENSG00000049246	ENST00000361923	242410	PER3	NM_001377275.1(PER3):c.1243C>G (p.Pro415Ala)	721	143326	Pathogenic	1	criteria provided, single submitter	NA	NA	0	0	NA	NA	NA	1.077	-0.10855	0	6.937
1	7809900	A	G	226734	ENSG00000049246	ENST00000361923	242411	PER3	NM_001377275.1(PER3):c.1250A>G (p.His417Arg)	721	143324	Pathogenic	1	criteria provided, single submitter	NA	NA	0	0	NA	NA	NA	1.077	-0.10855	0	2.883
1	7809908	G	A	707520	ENSG00000049246	ENST00000361923	783921	PER3	NM_001377275.1(PER3):c.1258G>A (p.Val420Met)	1142	143298	Benign	0	criteria provided, single submitter	NA	NA	0	0	NA	NA	NA	1.077	-0.10855	0	2.236
1	7810577	C	T	787173	ENSG00000049246	ENST00000361923	793011	PER3	NM_001377275.1(PER3):c.1511C>T (p.Ala504Val)	5	143096	Likely benign	0	criteria provided, single submitter	NA	NA	0	0	NA	NA	NA	1.077	-0.10855	0	-0.347
1	7819341	A	G	696878	ENSG00000049246	ENST00000361923	774785	PER3	NM_001377275.1(PER3):c.1579A>G (p.Thr527Ala)	207	143284	Likely benign	0	criteria provided, single submitter	NA	NA	0	0	NA	NA	NA	1.077	-0.10855	0	-0.529
1	7826690	C	T	746652	ENSG00000049246	ENST00000361923	747223	PER3	NM_001377275.1(PER3):c.2168C>T (p.Ala723Val)	128	143190	Likely benign	0	criteria provided, single submitter	NA	NA	0	0	NA	NA	NA	1.077	-0.10855	0	-0.013
1	7827174	C	T	707522	ENSG00000049246	ENST00000361923	780748	PER3	NM_001377275.1(PER3):c.2245C>T (p.Arg749Trp)	948	143288	Benign	0	criteria provided, single submitter	NA	NA	0	0	NA	NA	NA	1.077	-0.10855	0	0.686
1	7827202	G	A	696879	ENSG00000049246	ENST00000361923	779061	PER3	NM_001377275.1(PER3):c.2273G>A (p.Ser758Asn)	665	143310	Benign	0	criteria provided, single submitter	NA	NA	0	0	NA	NA	NA	1.077	-0.10855	0	0.661
1	7827228	C	T	762088	ENSG00000049246	ENST00000361923	753405	PER3	NM_001377275.1(PER3):c.2299C>T (p.Pro767Ser)	22	143334	Likely benign	0	criteria provided, single submitter	NA	NA	0	0	NA	NA	NA	1.077	-0.10855	0	0.109
1	7827364	T	C	719088	ENSG00000049246	ENST00000361923	720980	PER3	NM_001377275.1(PER3):c.2435T>C (p.Leu812Pro)	102	143100	Likely benign	0	criteria provided, single submitter	NA	NA	0	0	NA	NA	NA	1.077	-0.10855	0	0.943
1	7827439	T	G	746653	ENSG00000049246	ENST00000361923	741381	PER3	NM_001377275.1(PER3):c.2510T>G (p.Leu837Trp)	391	143348	Benign	0	criteria provided, single submitter	NA	NA	0	0	NA	NA	NA	1.077	-0.10855	0	-0.289
1	7830093	C	T	707524	ENSG00000049246	ENST00000361923	782902	PER3	NM_001377275.1(PER3):c.3146C>T (p.Thr1049Ile)	176	143338	Likely benign	0	criteria provided, single submitter	NA	NA	0	0	NA	NA	NA	1.077	-0.10855	0	0.092
1	7842676	G	C	707525	ENSG00000049246	ENST00000361923	789550	PER3	NM_001377275.1(PER3):c.3554G>C (p.Cys1185Ser)	1582	143208	Benign	0	criteria provided, single submitter	PF12114.7	171	0	0	Unique	Unique	0.540025025	1.077	-0.10855	0	2.347
1	7847871	G	T	707526	ENSG00000049247	ENST00000054668	787203	UTS2	NM_006786.4(UTS2):c.270C>A (p.Phe90Leu)	NA	NA	Likely benign	0	criteria provided, single submitter	NA	NA	0	0	NA	NA	NA	1.11	0.28418	0	0.157
1	7852915	G	A	719092	ENSG00000049247	ENST00000054668	709174	UTS2	NM_006786.4(UTS2):c.89C>T (p.Ser30Phe)	NA	NA	Benign	0	criteria provided, single submitter	NA	NA	0	0	NA	NA	NA	1.11	0.28418	0	1.949
1	7935030	G	T	696882	ENSG00000049249	ENST00000377507	775499	TNFRSF9	NM_001561.6(TNFRSF9):c.527C>A (p.Ala176Asp)	NA	NA	Benign	0	criteria provided, single submitter	NA	NA	0	0	NA	NA	NA	1.057	0.36352	0	0.109
1	7938194	T	G	1110853	ENSG00000049249	ENST00000377507	1134121	TNFRSF9	NM_001561.6(TNFRSF9):c.345A>C (p.Lys115Asn)	NA	NA	Likely benign	0	criteria provided, single submitter	NA	NA	0	0	NA	NA	NA	1.057	0.36352	0	-3.75
1	7938763	C	T	246892	ENSG00000049249	ENST00000377507	252590	TNFRSF9	NM_001561.6(TNFRSF9):c.166G>A (p.Ala56Thr)	NA	NA	Benign	0	criteria provided, multiple submitters, no conflicts	PF00020.17	9	0	0	Unique	Unique	0.542281343	1.057	0.36352	0	1.348
1	7962863	G	A	22104	ENSG00000116288	ENST00000338639	7065	PARK7	NM_007262.5(PARK7):c.78G>A (p.Met26Ile)	NA	NA	Pathogenic	1	no assertion criteria provided	PF01965.23	23	0	0	Unique	Unique	1.130404823	1.125	0.16459	12.32450445	8.662
1	7962868	G	A	1310154	ENSG00000116288	ENST00000338639	1319906	PARK7	NM_007262.5(PARK7):c.83G>A (p.Arg28Gln)	17	142636	Likely pathogenic	1	no assertion criteria provided	PF01965.23	25	0	0	Unique	Unique	1.130404823	1.125	0.16459	0	8.662
1	7965348	G	T	22108	ENSG00000116288	ENST00000338639	7069	PARK7	NM_007262.5(PARK7):c.115G>T (p.Ala39Ser)	NA	NA	Pathogenic	1	no assertion criteria provided	PF01965.23	36	0	0	Unique	Unique	1.130404823	1.125	0.16459	76.70831804	0.331
1	7965399	G	A	690676	ENSG00000116288	ENST00000338639	703804	PARK7	NM_007262.5(PARK7):c.166G>A (p.Ala56Thr)	628	143262	Benign/Likely benign	0	criteria provided, multiple submitters, no conflicts	PF01965.23	52	0	0	Unique	Unique	1.130404823	1.125	0.16459	0	0.604
1	7965425	G	C	22106	ENSG00000116288	ENST00000338639	7067	PARK7	NM_007262.5(PARK7):c.192G>C (p.Glu64Asp)	1	143266	Pathogenic	1	no assertion criteria provided	PF01965.23	60	0	0	Unique	Unique	1.130404823	1.125	0.16459	25.3093489	8.135
1	7970934	G	A	448380	ENSG00000116288	ENST00000338639	465831	PARK7	NM_007262.5(PARK7):c.293G>A (p.Arg98Gln)	1002	143256	Benign/Likely benign	0	criteria provided, multiple submitters, no conflicts	PF01965.23	93	0	0	Unique	Unique	1.130404823	1.125	0.16459	0	5.372
1	7984930	A	C	22105	ENSG00000116288	ENST00000338639	7066	PARK7	NM_007262.5(PARK7):c.446A>C (p.Asp149Ala)	85	143246	Pathogenic	1	no assertion criteria provided	PF01965.23	143	0	0	Unique	Unique	1.130404823	1.125	0.16459	0	9.268
1	7984944	A	G	1108786	ENSG00000116288	ENST00000338639	1119998	PARK7	NM_007262.5(PARK7):c.460A>G (p.Thr154Ala)	NA	NA	Likely pathogenic	1	criteria provided, single submitter	PF01965.23	148	0	0	Unique	Unique	1.130404823	1.125	0.16459	0	9.268
1	7984981	T	C	22103	ENSG00000116288	ENST00000338639	7064	PARK7	NM_007262.5(PARK7):c.497T>C (p.Leu166Pro)	NA	NA	Pathogenic	1	no assertion criteria provided	PF01965.23	160	0	0	Unique	Unique	1.130404823	1.125	0.16459	17.70377441	7.969
1	8013883	G	A	719095	ENSG00000116285	ENST00000474874	710834	ERRFI1	NM_018948.4(ERRFI1):c.716C>T (p.Pro239Leu)	NA	NA	Benign	0	criteria provided, single submitter	NA	NA	0	0	NA	NA	NA	0.942	0.89624	0	0.402
1	8014127	T	G	707532	ENSG00000116285	ENST00000474874	791774	ERRFI1	NM_018948.4(ERRFI1):c.472A>C (p.Ile158Leu)	NA	NA	Benign	0	criteria provided, single submitter	NA	NA	0	0	NA	NA	NA	0.942	0.89624	0	0.175
1	8325956	C	T	420284	ENSG00000162426	ENST00000289877	428598	SLC45A1	NM_001080397.3(SLC45A1):c.629C>T (p.Ala210Val)	15	143324	Pathogenic/Likely pathogenic	1	no assertion criteria provided	NA	NA	0	0	NA	NA	NA	0.885	1.4658	0	6.052
1	8355536	A	T	442891	ENSG00000142599	ENST00000337907	452752	RERE	NM_001042681.2(RERE):c.4550T>A (p.Leu1517Gln)	NA	NA	Likely pathogenic	1	criteria provided, single submitter	PF03154.14	932	0	0	Unique	Unique	0.57999688	0.861	2.0321	97.69683964	7.516
1	8355558	G	T	707535	ENSG00000142599	ENST00000337907	783922	RERE	NM_001042681.2(RERE):c.4528C>A (p.Pro1510Thr)	NA	NA	Benign	0	criteria provided, single submitter	PF03154.14	925	0	0	Unique	Unique	0.57999688	0.861	2.0321	0	8.066
1	8356135	G	A	732612	ENSG00000142599	ENST00000400907	721989	RERE	NM_001042681.2(RERE):c.4451C>T (p.Pro1484Leu)	NA	NA	Likely benign	0	criteria provided, single submitter	PF03154.14	899	0	0	Unique	Unique	0.57999688	0.861	2.0321	96.10103682	6.726
1	8356195	T	C	365413	ENSG00000142599	ENST00000400907	391564	RERE	NM_001042681.2(RERE):c.4391A>G (p.His1464Arg)	NA	NA	Likely pathogenic	1	criteria provided, single submitter	PF03154.14	879	0	0	Unique	Unique	0.57999688	0.861	2.0321	47.28482255	6.264
1	8358216	T	C	553144	ENSG00000142599	ENST00000400907	562007	RERE	NM_001042681.2(RERE):c.4319A>G (p.Gln1440Arg)	NA	NA	Pathogenic	1	criteria provided, single submitter	PF03154.14	856	0	0	Unique	Unique	0.57999688	0.861	2.0321	92.03206007	7.995
1	8358230	G	C	535295	ENSG00000142599	ENST00000400907	545041	RERE	NM_001042681.2(RERE):c.4305C>G (p.His1435Gln)	NA	NA	Likely pathogenic	1	no assertion criteria provided	PF03154.14	851	3	0	Pathogenic	Pathogenic	0.57999688	0.861	2.0321	92.03206007	2.126
1	8358231	T	A	442892	ENSG00000142599	ENST00000400907	452391	RERE	NM_001042681.2(RERE):c.4304A>T (p.His1435Leu)	NA	NA	Likely pathogenic	1	criteria provided, multiple submitters, no conflicts	PF03154.14	851	3	0	Pathogenic	Pathogenic	0.57999688	0.861	2.0321	92.03206007	7.995
1	8358231	T	C	513409	ENSG00000142599	ENST00000400907	522858	RERE	NM_001042681.2(RERE):c.4304A>G (p.His1435Arg)	NA	NA	Pathogenic/Likely pathogenic	1	criteria provided, multiple submitters, no conflicts	PF03154.14	851	3	0	Pathogenic	Pathogenic	0.57999688	0.861	2.0321	92.03206007	7.995
1	8358232	G	A	553145	ENSG00000142599	ENST00000400907	562005	RERE	NM_001042681.2(RERE):c.4303C>T (p.His1435Tyr)	NA	NA	Pathogenic	1	criteria provided, single submitter	PF03154.14	851	3	0	Pathogenic	Pathogenic	0.57999688	0.861	2.0321	92.03206007	9.974
1	8358235	A	G	553146	ENSG00000142599	ENST00000400907	562004	RERE	NM_001042681.2(RERE):c.4300T>C (p.Ser1434Pro)	NA	NA	Pathogenic	1	criteria provided, single submitter	PF03154.14	850	0	0	Unique	Unique	0.57999688	0.861	2.0321	92.03206007	9.299
1	8358242	G	T	226644	ENSG00000142599	ENST00000400907	224822	RERE	NM_001042681.2(RERE):c.4293C>A (p.His1431Gln)	NA	NA	Likely pathogenic	1	criteria provided, multiple submitters, no conflicts	PF03154.14	847	0	0	Pathogenic	Pathogenic	0.57999688	0.861	2.0321	89.86282027	3.79
1	8358249	T	C	365424	ENSG00000142599	ENST00000400907	379827	RERE	NM_001042681.2(RERE):c.4286A>G (p.His1429Arg)	NA	NA	Likely pathogenic	1	criteria provided, single submitter	PF03154.14	845	0	0	Pathogenic	Pathogenic	0.57999688	0.861	2.0321	89.86282027	7.995
1	8358264	G	A	1244352	ENSG00000142599	ENST00000400907	1254418	RERE	NM_001042681.2(RERE):c.4271C>T (p.Pro1424Leu)	NA	NA	Pathogenic	1	criteria provided, single submitter	PF03154.14	840	0	0	Unique	Unique	0.57999688	0.861	2.0321	89.86282027	9.974
1	8358750	G	C	237785	ENSG00000142599	ENST00000400907	236217	RERE	NM_001042681.2(RERE):c.3785C>G (p.Pro1262Arg)	NA	NA	Likely pathogenic	1	criteria provided, single submitter	PF03154.14	678	0	0	Unique	Unique	0.57999688	0.861	2.0321	32.137179	9.966
1	8358768	A	G	405246	ENSG00000142599	ENST00000400907	422354	RERE	NM_001042681.2(RERE):c.3767T>C (p.Leu1256Pro)	NA	NA	Likely pathogenic	1	criteria provided, single submitter	PF03154.14	672	0	0	Unique	Unique	0.57999688	0.861	2.0321	75.69199265	7.447
1	8359916	C	T	237784	ENSG00000142599	ENST00000400907	236216	RERE	NM_001042681.2(RERE):c.3466G>A (p.Gly1156Arg)	NA	NA	Pathogenic	1	no assertion criteria provided	PF03154.14	572	0	0	Unique	Unique	0.57999688	0.861	2.0321	0	6.239
1	8360361	G	A	237016	ENSG00000142599	ENST00000400907	235329	RERE	NM_001042681.2(RERE):c.3146C>T (p.Pro1049Leu)	NA	NA	Pathogenic/Likely pathogenic	1	criteria provided, multiple submitters, no conflicts	PF03154.14	465	0	0	Unique	Unique	0.57999688	0.861	2.0321	0	7.79
1	8360419	G	A	719102	ENSG00000142599	ENST00000400907	712884	RERE	NM_001042681.2(RERE):c.3088C>T (p.Pro1030Ser)	NA	NA	Benign	0	criteria provided, single submitter	PF03154.14	447	0	0	Unique	Unique	0.57999688	0.861	2.0321	0	3.367
1	8360443	G	C	438902	ENSG00000142599	ENST00000400907	445630	RERE	NM_001042681.2(RERE):c.3064C>G (p.Pro1022Ala)	NA	NA	Benign	0	criteria provided, single submitter	PF03154.14	438	0	0	Unique	Unique	0.57999688	0.861	2.0321	0	1.665
1	8360446	G	T	732618	ENSG00000142599	ENST00000400907	728816	RERE	NM_001042681.2(RERE):c.3061C>A (p.Pro1021Thr)	NA	NA	Likely benign	0	criteria provided, single submitter	PF03154.14	437	0	0	Unique	Unique	0.57999688	0.861	2.0321	0	2.167
1	8360734	T	C	719103	ENSG00000142599	ENST00000400907	720247	RERE	NM_001042681.2(RERE):c.2773A>G (p.Met925Val)	NA	NA	Likely benign	0	criteria provided, single submitter	PF03154.14	341	0	0	Unique	Unique	0.57999688	0.861	2.0321	0	5.153
1	8361204	G	A	732619	ENSG00000142599	ENST00000400907	721463	RERE	NM_001042681.2(RERE):c.2303C>T (p.Pro768Leu)	NA	NA	Likely benign	0	criteria provided, single submitter	PF03154.14	198	0	0	Unique	Unique	0.57999688	0.861	2.0321	0	3.881
1	8422737	T	C	719107	ENSG00000142599	ENST00000337907	711834	RERE	NM_001042681.2(RERE):c.1274A>G (p.Asn425Ser)	NA	NA	Benign	0	criteria provided, single submitter	NA	NA	0	0	NA	NA	NA	0.861	2.0321	0	2.263
1	8466011	C	T	707539	ENSG00000142599	ENST00000337907	789688	RERE	NM_001042681.2(RERE):c.1117G>A (p.Gly373Ser)	NA	NA	Likely benign	0	criteria provided, single submitter	NA	NA	0	0	NA	NA	NA	0.861	2.0321	0	2.587
1	8495124	G	C	732624	ENSG00000142599	ENST00000337907	723065	RERE	NM_001042681.2(RERE):c.1043C>G (p.Ser348Cys)	NA	NA	Likely benign	0	criteria provided, single submitter	NA	NA	0	0	NA	NA	NA	0.861	2.0321	7.662594737	7.962
1	8656083	G	A	707556	ENSG00000142599	ENST00000337907	784927	RERE	NM_001042681.2(RERE):c.215C>T (p.Thr72Met)	NA	NA	Likely benign	0	criteria provided, single submitter	NA	NA	0	0	NA	NA	NA	0.861	2.0321	0	5.021
1	9013532	A	T	696905	ENSG00000197241	ENST00000400906	775501	SLC2A7	NM_207420.3(SLC2A7):c.1007T>A (p.Ile336Asn)	NA	NA	Benign	0	criteria provided, single submitter	PF00083.23	305	0	0	Unique	Unique	0.660593852	1.1	-0.023133	0	1.912
1	9023035	G	T	707567	ENSG00000197241	ENST00000400906	780761	SLC2A7	NM_207420.3(SLC2A7):c.194C>A (p.Ala65Glu)	NA	NA	Benign	0	criteria provided, single submitter	PF00083.23	39	0	0	Unique	Unique	0.660593852	1.1	-0.023133	0	0.975
1	9047700	T	C	696907	ENSG00000142583	ENST00000377414	771300	SLC2A5	NM_003039.3(SLC2A5):c.328A>G (p.Ile110Val)	NA	NA	Benign	0	criteria provided, single submitter	PF00083.23	87	0	0	Benign	Benign	NA	0.838	1.5393	0	2.321
1	9245334	C	T	746668	ENSG00000049239	ENST00000377403	735495	H6PD	NM_004285.4(H6PD):c.400C>T (p.Arg134Trp)	182	143306	Benign	0	criteria provided, single submitter	PF00479.21	99+6	0	0	Unique	Unique	0.67334807	1.23	-1.1337	0	-0.406
1	9246991	G	A	707575	ENSG00000049239	ENST00000377403	787733	H6PD	NM_004285.4(H6PD):c.653G>A (p.Arg218Gln)	436	143178	Likely benign	0	criteria provided, single submitter	PF02781.15	4	0	0	Unique	Unique	0.507743485	1.23	-1.1337	0	8.721
1	9247002	C	T	746669	ENSG00000049239	ENST00000377403	736310	H6PD	NM_004285.4(H6PD):c.664C>T (p.Arg222Cys)	228	143290	Likely benign	0	criteria provided, single submitter	PF02781.15	8	0	0	Unique	Unique	0.507743485	1.23	-1.1337	0	0.833
1	9247017	G	A	696911	ENSG00000049239	ENST00000377403	777320	H6PD	NM_004285.4(H6PD):c.679G>A (p.Gly227Ser)	1146	143234	Benign	0	criteria provided, single submitter	PF02781.15	12	0	0	Unique	Unique	0.507743485	1.23	-1.1337	0	0.759
1	9262274	C	T	719127	ENSG00000049239	ENST00000377403	717436	H6PD	NM_004285.4(H6PD):c.961C>T (p.Arg321Cys)	34	143344	Likely benign	0	criteria provided, single submitter	PF02781.15	109	0	0	Unique	Unique	0.507743485	1.23	-1.1337	0	3.502
1	9262317	C	T	696913	ENSG00000049239	ENST00000377403	773105	H6PD	NM_004285.4(H6PD):c.1004C>T (p.Pro335Leu)	262	143342	Likely benign	0	criteria provided, multiple submitters, no conflicts	PF02781.15	125	0	0	Pathogenic	Pathogenic	0.507743485	1.23	-1.1337	0	5.612
1	9263569	G	A	40269	ENSG00000049239	ENST00000377403	31585	H6PD	NM_004285.4(H6PD):c.1076G>A (p.Gly359Asp)	3	143318	Pathogenic	1	no assertion criteria provided	PF02781.15	149	0	0	Unique	Unique	0.507743485	1.23	-1.1337	0	9.479
1	9263680	G	A	732647	ENSG00000049239	ENST00000377403	731705	H6PD	NM_004285.4(H6PD):c.1187G>A (p.Arg396Gln)	23	143320	Likely benign	0	criteria provided, single submitter	PF02781.15	178	0	0	Unique	Unique	0.507743485	1.23	-1.1337	0	1.883
1	9263851	G	A	31170	ENSG00000049239	ENST00000377403	16131	H6PD	NM_004285.4(H6PD):c.1358G>A (p.Arg453Gln)	44662	143150	Benign	0	criteria provided, single submitter	PF02781.15	219	0	0	Unique	Unique	0.507743485	1.23	-1.1337	0	-0.083
1	9263943	A	G	707581	ENSG00000049239	ENST00000377403	784929	H6PD	NM_004285.4(H6PD):c.1450A>G (p.Asn484Asp)	1258	143298	Benign	0	criteria provided, single submitter	PF02781.15	250	0	0	Pathogenic	Pathogenic	0.507743485	1.23	-1.1337	0	2.082
1	9264279	G	A	707585	ENSG00000049239	ENST00000377403	787734	H6PD	NM_004285.4(H6PD):c.1786G>A (p.Val596Met)	173	143310	Benign	0	criteria provided, single submitter	PF01182.19	39	0	0	Unique	Unique	0.610856433	1.23	-1.1337	0	0.1
1	9264426	C	T	707586	ENSG00000049239	ENST00000377403	781772	H6PD	NM_004285.4(H6PD):c.1933C>T (p.Arg645Trp)	105	143344	Likely benign	0	criteria provided, single submitter	PF01182.19	91	0	0	Unique	Unique	0.610856433	1.23	-1.1337	0	-0.382
1	9264760	C	T	762096	ENSG00000049239	ENST00000377403	759949	H6PD	NM_004285.4(H6PD):c.2267C>T (p.Thr756Met)	34	143332	Benign	0	criteria provided, single submitter	PF01182.19	201	0	0	Unique	Unique	0.610856433	1.23	-1.1337	0	1.393
1	9595907	C	T	696918	ENSG00000188807	ENST00000340305	775503	TMEM201	NM_001130924.3(TMEM201):c.131C>T (p.Thr44Met)	3353	143308	Benign	0	criteria provided, single submitter	NA	NA	0	0	NA	NA	NA	0.895	1.3273	0	0.753
1	9610680	C	A	707602	ENSG00000188807	ENST00000340381	785929	TMEM201	NM_001130924.3(TMEM201):c.1640C>A (p.Pro547His)	3229	143278	Benign	0	criteria provided, single submitter	NA	NA	0	0	NA	NA	NA	0.895	1.3273	0	3.328
1	9612988	C	T	696922	ENSG00000188807	ENST00000340381	775507	TMEM201	NM_001130924.3(TMEM201):c.1906C>T (p.Arg636Cys)	3308	143332	Benign	0	criteria provided, single submitter	NA	NA	0	0	NA	NA	NA	0.895	1.3273	0	2.548
1	9710459	C	A	1110930	ENSG00000171608	ENST00000361110	1138980	PIK3CD	NM_005026.5(PIK3CD):c.4C>A (p.Pro2Thr)	1	143228	Likely benign	0	criteria provided, single submitter	NA	NA	0	0	NA	NA	NA	0.572	4.2747	0	4.38
1	9715914	T	A	448464	ENSG00000171608	ENST00000361110	474031	PIK3CD	NM_005026.5(PIK3CD):c.436T>A (p.Phe146Ile)	163	142350	Benign	0	criteria provided, single submitter	NA	NA	0	0	NA	NA	NA	0.572	4.2747	0	5.766
1	9715927	C	T	762107	ENSG00000171608	ENST00000361110	753166	PIK3CD	NM_005026.5(PIK3CD):c.449C>T (p.Ala150Val)	62	143326	Likely benign	0	criteria provided, single submitter	NA	NA	0	0	NA	NA	NA	0.572	4.2747	0	1.277
1	9717064	G	A	448467	ENSG00000171608	ENST00000361110	474036	PIK3CD	NM_005026.5(PIK3CD):c.886G>A (p.Val296Ile)	4126	143272	Benign	0	criteria provided, multiple submitters, no conflicts	PF00794.17	87	0	0	Unique	Unique	0.473960825	0.572	4.2747	0	0.851
1	9717541	C	G	433818	ENSG00000171608	ENST00000361110	440066	PIK3CD	NM_005026.5(PIK3CD):c.935C>G (p.Ser312Cys)	2720	143350	Benign	0	criteria provided, multiple submitters, no conflicts	NA	NA	0	0	NA	NA	NA	0.572	4.2747	0	2.093
1	9717608	C	A	136555	ENSG00000171608	ENST00000361110	132806	PIK3CD	NM_005026.5(PIK3CD):c.1002C>A (p.Asn334Lys)	NA	NA	Pathogenic	1	no assertion criteria provided	NA	NA	0	0	NA	NA	NA	0.572	4.2747	71.92114411	-0.927
1	9719924	T	C	136557	ENSG00000171608	ENST00000361110	132808	PIK3CD	NM_005026.5(PIK3CD):c.1246T>C (p.Cys416Arg)	NA	NA	Pathogenic	1	no assertion criteria provided	PF00792.23	69	0	0	Unique	Unique	0.514594316	0.572	4.2747	94.2244104	5.057
1	9719987	C	T	762111	ENSG00000171608	ENST00000361110	757064	PIK3CD	NM_005026.5(PIK3CD):c.1309C>T (p.Arg437Cys)	35	143286	Likely benign	0	criteria provided, single submitter	PF00792.23	90	0	0	Unique	Unique	0.514594316	0.572	4.2747	0	-0.067
1	9720138	A	G	448268	ENSG00000171608	ENST00000361110	474023	PIK3CD	NM_005026.5(PIK3CD):c.1366A>G (p.Thr456Ala)	488	143234	Benign	0	criteria provided, single submitter	NA	NA	0	0	NA	NA	NA	0.572	4.2747	0	1.021
1	9720166	C	T	719147	ENSG00000171608	ENST00000361110	709503	PIK3CD	NM_005026.5(PIK3CD):c.1394C>T (p.Thr465Met)	20	143276	Benign	0	criteria provided, single submitter	NA	NA	0	0	NA	NA	NA	0.572	4.2747	0	3.944
1	9720793	G	A	136556	ENSG00000171608	ENST00000361110	132807	PIK3CD	NM_005026.5(PIK3CD):c.1573G>A (p.Glu525Lys)	NA	NA	Pathogenic	1	no assertion criteria provided	PF00613.19	27	0	0	Pathogenic	Pathogenic	0.458382051	0.572	4.2747	63.80054371	8.009
1	9722323	G	A	516152	ENSG00000171608	ENST00000361110	541095	PIK3CD	NM_005026.5(PIK3CD):c.2314G>A (p.Gly772Ser)	67	143190	Likely benign	0	criteria provided, single submitter	NA	NA	0	0	NA	NA	NA	0.572	4.2747	0	1.011
1	9722350	G	A	970263	ENSG00000171608	ENST00000361110	982212	PIK3CD	NM_005026.5(PIK3CD):c.2341G>A (p.Gly781Arg)	NA	NA	Likely pathogenic	1	no assertion criteria provided	PF00454.26	9	0	0	Unique	Unique	0.444170592	0.572	4.2747	96.41991032	9.855
1	9726972	G	A	94255	ENSG00000171608	ENST00000361110	88675	PIK3CD	NM_005026.5(PIK3CD):c.3061G>A (p.Glu1021Lys)	NA	NA	Pathogenic	1	criteria provided, multiple submitters, no conflicts	NA	NA	0	0	NA	NA	NA	0.572	4.2747	0	10.003
1	9726982	G	A	930716	ENSG00000171608	ENST00000361110	935418	PIK3CD	NM_005026.5(PIK3CD):c.3071G>A (p.Arg1024His)	2	143280	Likely pathogenic	1	criteria provided, single submitter	NA	NA	0	0	NA	NA	NA	0.572	4.2747	0	6.923
1	9741175	C	T	746703	ENSG00000171603	ENST00000361311	748595	CLSTN1	NM_001009566.3(CLSTN1):c.1438G>A (p.Glu480Lys)	NA	NA	Likely benign	0	criteria provided, single submitter	PF13385.5	104	0	0	Unique	Unique	NA	0.948	1.0231	0	4.969
1	9755229	C	T	732679	ENSG00000171603	ENST00000361311	724511	CLSTN1	NM_001009566.3(CLSTN1):c.325G>A (p.Val109Ile)	NA	NA	Likely benign	0	criteria provided, single submitter	NA	NA	0	0	NA	NA	NA	0.948	1.0231	0	-0.087
1	9773277	A	T	707613	ENSG00000171603	ENST00000361311	791146	CLSTN1	NM_001009566.3(CLSTN1):c.209T>A (p.Phe70Tyr)	NA	NA	Benign	0	criteria provided, single submitter	NA	NA	0	0	NA	NA	NA	0.948	1.0231	0	3.52
1	9972074	A	G	966367	ENSG00000173614	ENST00000377205	978252	NMNAT1	NM_022787.4(NMNAT1):c.1A>G (p.Met1Val)	NA	NA	Pathogenic	1	no assertion criteria provided	NA	NA	0	0	NA	NA	NA	0.991	0.62663	0	6.644
1	9972096	A	C	780786	ENSG00000173614	ENST00000377205	798231	NMNAT1	NM_022787.4(NMNAT1):c.23A>C (p.Glu8Ala)	144	143258	Benign	0	criteria provided, single submitter	NA	NA	0	0	NA	NA	NA	0.991	0.62663	0	6.856
1	9972098	G	A	45801	ENSG00000173614	ENST00000377205	37140	NMNAT1	NM_022787.4(NMNAT1):c.25G>A (p.Val9Met)	NA	NA	Pathogenic	1	no assertion criteria provided	NA	NA	0	0	NA	NA	NA	0.991	0.62663	18.0619633	4.446
1	9972126	A	G	188783	ENSG00000173614	ENST00000377205	190977	NMNAT1	NM_022787.4(NMNAT1):c.53A>G (p.Asn18Ser)	2	143194	Pathogenic/Likely pathogenic	1	criteria provided, multiple submitters, no conflicts	PF01467.25	7	0	0	Unique	Unique	0.482771673	0.991	0.62663	0	8.795
1	9972177	T	C	856128	ENSG00000173614	ENST00000377205	866962	NMNAT1	NM_022787.4(NMNAT1):c.104T>C (p.Met35Thr)	NA	NA	Likely pathogenic	1	criteria provided, single submitter	PF01467.25	24	0	0	Unique	Unique	0.482771673	0.991	0.62663	80.62541465	7.549
1	9975655	T	G	966368	ENSG00000173614	ENST00000377205	978239	NMNAT1	NM_022787.4(NMNAT1):c.179T>G (p.Leu60Arg)	NA	NA	Likely pathogenic	1	no assertion criteria provided	PF01467.25	45	0	0	Unique	Unique	0.482771673	0.991	0.62663	25.3093489	8.01
1	9975672	C	T	970652	ENSG00000173614	ENST00000377205	982555	NMNAT1	NM_022787.4(NMNAT1):c.196C>T (p.Arg66Trp)	3	143198	Pathogenic	1	criteria provided, single submitter	PF01467.25	51	0	0	Unique	Unique	0.482771673	0.991	0.62663	0	6.138
1	9975675	G	T	858980	ENSG00000173614	ENST00000377205	871049	NMNAT1	NM_022787.4(NMNAT1):c.199G>T (p.Val67Phe)	1	143224	Pathogenic	1	criteria provided, single submitter	PF01467.25	52	0	0	Unique	Unique	0.482771673	0.991	0.62663	0	0.105
1	9975681	A	T	623249	ENSG00000173614	ENST00000377205	635553	NMNAT1	NM_022787.4(NMNAT1):c.205A>T (p.Met69Leu)	NA	NA	Likely pathogenic	1	no assertion criteria provided	PF01467.25	54	1	0	Pathogenic	Pathogenic	0.482771673	0.991	0.62663	0	9.317
1	9975681	A	G	952565	ENSG00000173614	ENST00000377205	972092	NMNAT1	NM_022787.4(NMNAT1):c.205A>G (p.Met69Val)	3	143260	Pathogenic	1	criteria provided, single submitter	PF01467.25	54	1	0	Pathogenic	Pathogenic	0.482771673	0.991	0.62663	0	9.317
1	9975714	G	A	966369	ENSG00000173614	ENST00000377205	978253	NMNAT1	NM_022787.4(NMNAT1):c.238G>A (p.Val80Met)	NA	NA	Likely pathogenic	1	no assertion criteria provided	PF01467.25	65	0	0	Unique	Unique	0.482771673	0.991	0.62663	46.57426688	0.789
1	9975720	G	T	966370	ENSG00000173614	ENST00000377205	978254	NMNAT1	NM_022787.4(NMNAT1):c.244G>T (p.Val82Phe)	NA	NA	Likely pathogenic	1	no assertion criteria provided	PF01467.25	67	1	0	Pathogenic	Pathogenic	0.482771673	0.991	0.62663	46.57426688	9.982
1	9975721	T	C	1052585	ENSG00000173614	ENST00000377205	1062688	NMNAT1	NM_022787.4(NMNAT1):c.245T>C (p.Val82Ala)	NA	NA	Pathogenic	1	no assertion criteria provided	PF01467.25	67	1	0	Pathogenic	Pathogenic	0.482771673	0.991	0.62663	0	6.256
1	9975747	G	A	432018	ENSG00000173614	ENST00000377205	438390	NMNAT1	NM_022787.4(NMNAT1):c.271G>A (p.Glu91Lys)	NA	NA	Pathogenic/Likely pathogenic	1	no assertion criteria provided	PF01467.25	74+2	0	0	Unique	Unique	0.482771673	0.991	0.62663	0	6.884
1	9975769	T	G	856129	ENSG00000173614	ENST00000377205	866255	NMNAT1	NM_022787.4(NMNAT1):c.293T>G (p.Val98Gly)	16	143266	Pathogenic/Likely pathogenic	1	criteria provided, multiple submitters, no conflicts	PF01467.25	74+9	0	0	Unique	Unique	0.482771673	0.991	0.62663	0	7.623
1	9981170	G	C	966373	ENSG00000173614	ENST00000403197	978257	NMNAT1	NM_022787.4(NMNAT1):c.439G>C (p.Ala147Pro)	2	142968	Likely pathogenic	1	no assertion criteria provided	PF01467.25	83+3	0	0	Unique	Unique	NA	0.991	0.62663	42.99574998	2.818
1	9982312	G	T	45797	ENSG00000173614	ENST00000377205	37136	NMNAT1	NM_022787.4(NMNAT1):c.451G>T (p.Val151Phe)	NA	NA	Pathogenic	1	no assertion criteria provided	PF01467.25	85	0	0	Unique	Unique	0.482771673	0.991	0.62663	0	0.227
1	9982318	C	G	45800	ENSG00000173614	ENST00000377205	37139	NMNAT1	NM_022787.4(NMNAT1):c.457C>G (p.Leu153Val)	1	143288	Pathogenic	1	no assertion criteria provided	PF01467.25	87	1	0	Pathogenic	Pathogenic	0.482771673	0.991	0.62663	0	-0.164
1	9982319	T	C	966374	ENSG00000173614	ENST00000377205	978240	NMNAT1	NM_022787.4(NMNAT1):c.458T>C (p.Leu153Pro)	NA	NA	Likely pathogenic	1	no assertion criteria provided	PF01467.25	87	1	0	Pathogenic	Pathogenic	0.482771673	0.991	0.62663	35.90887661	7.776
1	9982354	G	A	780787	ENSG00000173614	ENST00000377205	798191	NMNAT1	NM_022787.4(NMNAT1):c.493G>A (p.Val165Ile)	20	143258	Likely benign	0	criteria provided, single submitter	PF01467.25	99	0	0	Unique	Unique	0.482771673	0.991	0.62663	0	0.785
1	9982361	A	G	1052582	ENSG00000173614	ENST00000377205	1062684	NMNAT1	NM_022787.4(NMNAT1):c.500A>G (p.Asn167Ser)	NA	NA	Pathogenic	1	criteria provided, single submitter	PF01467.25	101	1	0	Pathogenic	Pathogenic	0.482771673	0.991	0.62663	35.90887661	3.693
1	9982361	A	T	966375	ENSG00000173614	ENST00000377205	978243	NMNAT1	NM_022787.4(NMNAT1):c.500A>T (p.Asn167Ile)	NA	NA	Likely pathogenic	1	no assertion criteria provided	PF01467.25	101	1	0	Pathogenic	Pathogenic	0.482771673	0.991	0.62663	35.90887661	3.693
1	9982379	A	G	966376	ENSG00000173614	ENST00000377205	978259	NMNAT1	NM_022787.4(NMNAT1):c.518A>G (p.Asp173Gly)	NA	NA	Likely pathogenic	1	no assertion criteria provided	PF01467.25	102	0	0	Unique	Unique	0.482771673	0.991	0.62663	30.36334105	9.045
1	9982480	C	T	45794	ENSG00000173614	ENST00000377205	37133	NMNAT1	NM_022787.4(NMNAT1):c.619C>T (p.Arg207Trp)	5	143180	Pathogenic	1	criteria provided, multiple submitters, no conflicts	PF01467.25	121	0	0	Unique	Unique	0.482771673	0.991	0.62663	0	4.057
1	9982490	T	C	801331	ENSG00000173614	ENST00000377205	813197	NMNAT1	NM_022787.4(NMNAT1):c.629T>C (p.Ile210Thr)	NA	NA	Pathogenic	1	criteria provided, single submitter	PF01467.25	124	0	0	Unique	Unique	0.482771673	0.991	0.62663	51.15221293	7.776
1	9982508	G	C	966380	ENSG00000173614	ENST00000377205	978261	NMNAT1	NM_022787.4(NMNAT1):c.647G>C (p.Trp216Ser)	NA	NA	Likely pathogenic	1	no assertion criteria provided	PF01467.25	130	0	0	Unique	Unique	0.482771673	0.991	0.62663	0	9.701
1	9982511	T	A	966381	ENSG00000173614	ENST00000377205	978246	NMNAT1	NM_022787.4(NMNAT1):c.650T>A (p.Ile217Asn)	NA	NA	Likely pathogenic	1	no assertion criteria provided	PF01467.25	131	0	0	Unique	Unique	0.482771673	0.991	0.62663	18.0619633	7.776
1	9982541	G	A	801332	ENSG00000173614	ENST00000377205	813196	NMNAT1	NM_022787.4(NMNAT1):c.680G>A (p.Arg227Gln)	1	143198	Pathogenic/Likely pathogenic	1	criteria provided, multiple submitters, no conflicts	PF01467.25	141	0	0	Unique	Unique	0.482771673	0.991	0.62663	0	7.866
1	9982570	C	T	824565	ENSG00000173614	ENST00000377205	845745	NMNAT1	NM_022787.4(NMNAT1):c.709C>T (p.Arg237Cys)	4	143248	Pathogenic	1	criteria provided, multiple submitters, no conflicts	NA	NA	1	0	NA	NA	NA	0.991	0.62663	0	2.129
1	9982571	G	T	45799	ENSG00000173614	ENST00000377205	37138	NMNAT1	NM_022787.4(NMNAT1):c.710G>T (p.Arg237Leu)	1	143214	Pathogenic	1	no assertion criteria provided	NA	NA	1	0	NA	NA	NA	0.991	0.62663	0	6.277
1	9982577	T	C	448406	ENSG00000173614	ENST00000377205	464670	NMNAT1	NM_022787.4(NMNAT1):c.716T>C (p.Leu239Ser)	2	143230	Pathogenic	1	criteria provided, single submitter	NA	NA	1	0	NA	NA	NA	0.991	0.62663	0	7.433
1	9982578	G	T	966382	ENSG00000173614	ENST00000377205	978242	NMNAT1	NM_022787.4(NMNAT1):c.717G>T (p.Leu239Phe)	NA	NA	Likely pathogenic	1	no assertion criteria provided	NA	NA	1	0	NA	NA	NA	0.991	0.62663	78.5231978	1.592
1	9982613	A	C	966383	ENSG00000173614	ENST00000377205	978262	NMNAT1	NM_022787.4(NMNAT1):c.752A>C (p.His251Pro)	NA	NA	Likely pathogenic	1	no assertion criteria provided	NA	NA	0	0	NA	NA	NA	0.991	0.62663	0	5.675
1	9982625	G	A	690681	ENSG00000173614	ENST00000377205	707541	NMNAT1	NM_022787.4(NMNAT1):c.764G>A (p.Ser255Asn)	39	143252	Benign/Likely benign	0	criteria provided, multiple submitters, no conflicts	NA	NA	0	0	NA	NA	NA	0.991	0.62663	0	0.785
1	9982630	G	A	45795	ENSG00000173614	ENST00000377205	37134	NMNAT1	NM_022787.4(NMNAT1):c.769G>A (p.Glu257Lys)	122	143254	Pathogenic	1	criteria provided, multiple submitters, no conflicts	NA	NA	0	0	NA	NA	NA	0.991	0.62663	0	4.289
1	9982678	A	G	45796	ENSG00000173614	ENST00000377205	37135	NMNAT1	NM_022787.4(NMNAT1):c.817A>G (p.Asn273Asp)	1	143310	Pathogenic	1	no assertion criteria provided	NA	NA	0	0	NA	NA	NA	0.991	0.62663	0	1.003
1	9982688	A	C	448403	ENSG00000173614	ENST00000377205	464671	NMNAT1	NM_022787.4(NMNAT1):c.827A>C (p.Glu276Ala)	142	143322	Likely benign	0	criteria provided, single submitter	NA	NA	0	0	NA	NA	NA	0.991	0.62663	0	1.142
1	10135127	A	G	695920	ENSG00000130939	ENST00000253251	778206	UBE4B	NM_001105562.3(UBE4B):c.2165A>G (p.Asn722Ser)	663	143178	Benign	0	criteria provided, single submitter	PF10408.8	140	0	0	Unique	Unique	NA	0.673	3.726	0	0.593
1	10258602	A	T	19697	ENSG00000054523	ENST00000263934	4658	KIF1B	NM_001365951.3(KIF1B):c.293A>T (p.Gln98Leu)	NA	NA	Pathogenic	1	no assertion criteria provided	PF00225.22	83	0	0	Unique	Unique	NA	0.721	3.599	96.07211228	9.239
1	10296902	C	T	1087716	ENSG00000054523	ENST00000263934	1107215	KIF1B	NM_001365951.3(KIF1B):c.1867C>T (p.Arg623Cys)	4	143028	Likely benign	0	criteria provided, single submitter	PF00498.25	65	0	0	Unique	Unique	NA	0.721	3.599	0	7.905
1	10297018	T	A	905078	ENSG00000054523	ENST00000263934	917102	KIF1B	NM_001365951.3(KIF1B):c.1983T>A (p.Phe661Leu)	NA	NA	Benign	0	criteria provided, single submitter	NA	NA	0	0	NA	NA	NA	0.721	3.599	74.82187894	2.269
1	10321744	T	C	238113	ENSG00000054523	ENST00000263934	240956	KIF1B	NM_001365951.3(KIF1B):c.2245T>C (p.Trp749Arg)	61	143334	Benign/Likely benign	0	criteria provided, multiple submitters, no conflicts	NA	NA	0	0	NA	NA	NA	0.721	3.599	0	7.664
1	10321829	A	G	238114	ENSG00000054523	ENST00000263934	240957	KIF1B	NM_001365951.3(KIF1B):c.2330A>G (p.Asn777Ser)	324	143320	Benign	0	criteria provided, multiple submitters, no conflicts	NA	NA	0	0	NA	NA	NA	0.721	3.599	0	5.04
1	10324813	A	C	212065	ENSG00000054523	ENST00000263934	215880	KIF1B	NM_001365951.3(KIF1B):c.2593A>C (p.Ser865Arg)	18	143310	Likely benign	0	criteria provided, multiple submitters, no conflicts	PF12423.7	21	0	0	Unique	Unique	NA	0.721	3.599	0	0.211
1	10324883	A	G	685505	ENSG00000054523	ENST00000263934	697600	KIF1B	NM_001365951.3(KIF1B):c.2663A>G (p.Lys888Arg)	45	143236	Likely benign	0	criteria provided, single submitter	PF12423.7	46	0	0	Unique	Unique	NA	0.721	3.599	0	6.362
1	10337189	G	A	447001	ENSG00000054523	ENST00000263934	476785	KIF1B	NM_001365951.3(KIF1B):c.3245G>A (p.Arg1082Gln)	4	143184	Likely benign	0	criteria provided, single submitter	NA	NA	0	0	NA	NA	NA	0.721	3.599	0	3.959
1	10337438	C	A	683230	ENSG00000054523	ENST00000263934	696018	KIF1B	NM_001365951.3(KIF1B):c.3327C>A (p.Asn1109Lys)	7	143282	Likely benign	0	criteria provided, single submitter	NA	NA	0	0	NA	NA	NA	0.721	3.599	0	-0.034
1	10337509	A	G	275799	ENSG00000054523	ENST00000263934	291567	KIF1B	NM_001365951.3(KIF1B):c.3398A>G (p.Tyr1133Cys)	4888	143310	Benign	0	criteria provided, multiple submitters, no conflicts	NA	NA	0	0	NA	NA	NA	0.721	3.599	0	9.325
1	10343234	C	T	212067	ENSG00000054523	ENST00000263934	215882	KIF1B	NM_001365951.3(KIF1B):c.3635C>T (p.Pro1212Leu)	439	143204	Benign/Likely benign	0	criteria provided, multiple submitters, no conflicts	NA	NA	0	0	NA	NA	NA	0.721	3.599	0	5.71
1	10361028	G	T	275894	ENSG00000054523	ENST00000263934	291578	KIF1B	NM_001365951.3(KIF1B):c.4155G>T (p.Leu1385Phe)	1	143242	Likely benign	0	criteria provided, single submitter	PF12473.7	123	0	0	Unique	Unique	NA	0.721	3.599	0	1.899
1	10361803	G	A	861807	ENSG00000054523	ENST00000263934	875167	KIF1B	NM_001365951.3(KIF1B):c.4282G>A (p.Gly1428Ser)	5	143234	Likely benign	0	criteria provided, single submitter	NA	NA	0	0	NA	NA	NA	0.721	3.599	0	8.154
1	10365418	A	C	427604	ENSG00000054523	ENST00000263934	435639	KIF1B	NM_001365951.3(KIF1B):c.4522A>C (p.Thr1508Pro)	NA	NA	Likely benign	0	criteria provided, single submitter	NA	NA	0	0	NA	NA	NA	0.721	3.599	72.05212127	9.325
1	10368512	G	A	238116	ENSG00000054523	ENST00000263934	240959	KIF1B	NM_001365951.3(KIF1B):c.4798G>A (p.Val1600Met)	1546	143274	Benign	0	criteria provided, multiple submitters, no conflicts	NA	NA	0	0	NA	NA	NA	0.721	3.599	0	3.399
1	10371171	C	G	1130135	ENSG00000054523	ENST00000263934	1160690	KIF1B	NM_001365951.3(KIF1B):c.4855C>G (p.Pro1619Ala)	23	143230	Likely benign	0	criteria provided, single submitter	NA	NA	0	0	NA	NA	NA	0.721	3.599	0	3.095
1	10374336	G	A	861811	ENSG00000054523	ENST00000263934	876140	KIF1B	NM_001365951.3(KIF1B):c.4967G>A (p.Arg1656Gln)	24	143108	Benign/Likely benign	0	criteria provided, multiple submitters, no conflicts	NA	NA	0	0	NA	NA	NA	0.721	3.599	0	5.359
1	10374389	G	A	221073	ENSG00000054523	ENST00000263934	219797	KIF1B	NM_001365951.3(KIF1B):c.5020G>A (p.Glu1674Lys)	444	143272	Benign/Likely benign	0	criteria provided, multiple submitters, no conflicts	NA	NA	0	0	NA	NA	NA	0.721	3.599	0	9.351
1	10376568	C	T	238117	ENSG00000054523	ENST00000377081	240960	KIF1B	NM_001365951.3(KIF1B):c.5432C>T (p.Pro1811Leu)	1813	143242	Benign/Likely benign	0	criteria provided, multiple submitters, no conflicts	NA	NA	0	0	NA	NA	NA	0.721	3.599	0	3.741
1	10461512	C	T	706524	ENSG00000160049	ENST00000377038	786715	DFFA	NM_004401.3(DFFA):c.974G>A (p.Arg325Gln)	NA	NA	Benign	0	criteria provided, single submitter	NA	NA	0	0	NA	NA	NA	1.058	0.322	0	2.316
1	10461600	G	A	695932	ENSG00000160049	ENST00000377038	771301	DFFA	NM_004401.3(DFFA):c.886C>T (p.Arg296Cys)	NA	NA	Likely benign	0	criteria provided, single submitter	NA	NA	0	0	NA	NA	NA	1.058	0.322	0	4.422
1	10463076	T	A	706526	ENSG00000160049	ENST00000377036	791778	DFFA	NM_004401.3(DFFA):c.765A>T (p.Leu255Phe)	NA	NA	Benign	0	criteria provided, single submitter	PF09033.9	157	0	0	Unique	Unique	NA	1.058	0.322	0	-0.919
1	10463569	A	G	695933	ENSG00000160049	ENST00000377036	777880	DFFA	NM_004401.3(DFFA):c.493T>C (p.Cys165Arg)	NA	NA	Benign	0	criteria provided, single submitter	PF09033.9	68	0	0	Unique	Unique	NA	1.058	0.322	0	0.656
1	10599276	T	G	275964	ENSG00000142655	ENST00000356607	291672	PEX14	NM_004565.3(PEX14):c.208T>G (p.Ser70Ala)	152	143302	Benign	0	criteria provided, multiple submitters, no conflicts	PF04695.12	46	0	0	Unique	Unique	0.495505618	0.863	1.2734	0	7.096
1	10618382	G	T	194925	ENSG00000142655	ENST00000356607	197764	PEX14	NM_004565.3(PEX14):c.349G>T (p.Ala117Ser)	454	143350	Benign/Likely benign	0	criteria provided, multiple submitters, no conflicts	PF04695.12	139	0	0	Unique	Unique	0.495505618	0.863	1.2734	0	6.562
1	10623034	C	G	275796	ENSG00000142655	ENST00000356607	291676	PEX14	NM_004565.3(PEX14):c.400C>G (p.Leu134Val)	53	143252	Benign/Likely benign	0	criteria provided, multiple submitters, no conflicts	PF04695.12	156	0	0	Unique	Unique	0.495505618	0.863	1.2734	0	4.664
1	10623109	G	A	275797	ENSG00000142655	ENST00000356607	291677	PEX14	NM_004565.3(PEX14):c.475G>A (p.Val159Met)	3327	143122	Benign	0	criteria provided, multiple submitters, no conflicts	NA	NA	0	0	NA	NA	NA	0.863	1.2734	0	4.105
1	10629812	G	A	249357	ENSG00000142655	ENST00000356607	259439	PEX14	NM_004565.3(PEX14):c.959G>A (p.Arg320Lys)	1278	143172	Benign	0	criteria provided, multiple submitters, no conflicts	NA	NA	0	0	NA	NA	NA	0.863	1.2734	0	3.35
1	10639009	G	C	1284463	ENSG00000130940	ENST00000377022	1294667	CASZ1	NM_001079843.3(CASZ1):c.5213C>G (p.Pro1738Arg)	NA	NA	Benign	0	criteria provided, single submitter	NA	NA	0	0	NA	NA	NA	0.825	2.6057	0	0.182
1	10640045	T	G	745520	ENSG00000130940	ENST00000377022	743137	CASZ1	NM_001079843.3(CASZ1):c.4177A>C (p.Met1393Leu)	NA	NA	Likely benign	0	criteria provided, single submitter	NA	NA	0	0	NA	NA	NA	0.825	2.6057	0	4.764
1	10653593	C	T	718052	ENSG00000130940	ENST00000344008	717999	CASZ1	NM_001079843.3(CASZ1):c.2464G>A (p.Gly822Ser)	NA	NA	Benign	0	criteria provided, single submitter	NA	NA	0	0	NA	NA	NA	0.825	2.6057	0	0.453
1	10653788	C	T	745521	ENSG00000130940	ENST00000344008	736026	CASZ1	NM_001079843.3(CASZ1):c.2269G>A (p.Ala757Thr)	NA	NA	Likely benign	0	criteria provided, single submitter	NA	NA	0	0	NA	NA	NA	0.825	2.6057	0	-0.444
1	10654079	C	T	745522	ENSG00000130940	ENST00000344008	743138	CASZ1	NM_001079843.3(CASZ1):c.1978G>A (p.Val660Met)	NA	NA	Likely benign	0	criteria provided, single submitter	NA	NA	0	0	NA	NA	NA	0.825	2.6057	0	3.743
1	10660197	G	A	718055	ENSG00000130940	ENST00000344008	709353	CASZ1	NM_001079843.3(CASZ1):c.845C>T (p.Thr282Met)	NA	NA	Benign	0	criteria provided, single submitter	NA	NA	0	0	NA	NA	NA	0.825	2.6057	0	4.139
1	10660248	A	G	695947	ENSG00000130940	ENST00000344008	769503	CASZ1	NM_001079843.3(CASZ1):c.794T>C (p.Val265Ala)	NA	NA	Benign	0	criteria provided, single submitter	NA	NA	0	0	NA	NA	NA	0.825	2.6057	0	0.977
1	10665356	G	A	706535	ENSG00000130940	ENST00000344008	784930	CASZ1	NM_001079843.3(CASZ1):c.232C>T (p.Arg78Cys)	NA	NA	Benign	0	criteria provided, single submitter	NA	NA	0	1	NA	NA	NA	0.825	2.6057	0	1.654
1	10665356	G	T	761038	ENSG00000130940	ENST00000344008	756100	CASZ1	NM_001079843.3(CASZ1):c.232C>A (p.Arg78Ser)	NA	NA	Likely benign	0	criteria provided, single submitter	NA	NA	0	1	NA	NA	NA	0.825	2.6057	0	1.654
1	10665412	G	A	695948	ENSG00000130940	ENST00000344008	774276	CASZ1	NM_001079843.3(CASZ1):c.176C>T (p.Ser59Leu)	NA	NA	Benign	0	criteria provided, single submitter	NA	NA	0	0	NA	NA	NA	0.825	2.6057	0	1.798
1	10665530	C	A	706536	ENSG00000130940	ENST00000344008	782357	CASZ1	NM_001079843.3(CASZ1):c.58G>T (p.Ala20Ser)	NA	NA	Benign	0	criteria provided, single submitter	NA	NA	0	0	NA	NA	NA	0.825	2.6057	0	1.112
1	10948070	C	T	706557	ENSG00000175262	ENST00000377004	786448	C1orf127	NM_001170754.2(C1orf127):c.2065G>A (p.Gly689Arg)	NA	NA	Benign	0	criteria provided, single submitter	NA	NA	0	0	NA	NA	NA	0.99	0.66009	0	-0.125
1	11022196	A	G	20277	ENSG00000120948	ENST00000240185	5238	TARDBP	NM_007375.4(TARDBP):c.787A>G (p.Lys263Glu)	NA	NA	Pathogenic	1	no assertion criteria provided	NA	NA	0	0	NA	NA	NA	0.385	3.7095	0	9.046
1	11022209	A	G	34334	ENSG00000120948	ENST00000240185	21482	TARDBP	NM_007375.4(TARDBP):c.800A>G (p.Asn267Ser)	7	143318	Pathogenic	1	no assertion criteria provided	NA	NA	0	0	NA	NA	NA	0.385	3.7095	0	3.441
1	11022290	G	C	20269	ENSG00000120948	ENST00000638264	5230	TARDBP	NM_007375.4(TARDBP):c.881G>C (p.Gly294Ala)	NA	NA	Pathogenic	1	no assertion criteria provided	NA	NA	1	0	NA	NA	NA	0.385	3.7095	0	4.626
1	11022290	G	T	34336	ENSG00000120948	ENST00000638264	21484	TARDBP	NM_007375.4(TARDBP):c.881G>T (p.Gly294Val)	2	143292	Pathogenic	1	criteria provided, single submitter	NA	NA	1	0	NA	NA	NA	0.385	3.7095	0	4.626
1	11022292	G	A	34337	ENSG00000120948	ENST00000638264	21485	TARDBP	NM_007375.4(TARDBP):c.883G>A (p.Gly295Ser)	NA	NA	Pathogenic	1	no assertion criteria provided	NA	NA	0	0	NA	NA	NA	0.385	3.7095	0	7.125
1	11022301	G	A	20271	ENSG00000120948	ENST00000638264	5232	TARDBP	NM_007375.4(TARDBP):c.892G>A (p.Gly298Ser)	NA	NA	Pathogenic	1	criteria provided, single submitter	NA	NA	1	0	NA	NA	NA	0.385	3.7095	0	6.94
1	11022302	G	T	861324	ENSG00000120948	ENST00000638264	873205	TARDBP	NM_007375.4(TARDBP):c.893G>T (p.Gly298Val)	NA	NA	Likely pathogenic	1	criteria provided, single submitter	NA	NA	1	0	NA	NA	NA	0.385	3.7095	0	5.097
1	11022352	G	A	20275	ENSG00000120948	ENST00000638264	5236	TARDBP	NM_007375.4(TARDBP):c.943G>A (p.Ala315Thr)	NA	NA	Pathogenic	1	criteria provided, multiple submitters, no conflicts	NA	NA	0	0	NA	NA	NA	0.385	3.7095	0	9.214
1	11022400	C	A	20268	ENSG00000120948	ENST00000315091	5229	TARDBP	NM_007375.4(TARDBP):c.991C>A (p.Gln331Lys)	NA	NA	Pathogenic	1	no assertion criteria provided	NA	NA	0	0	NA	NA	NA	0.385	3.7095	0	7.585
1	11022418	A	G	20267	ENSG00000120948	ENST00000315091	5228	TARDBP	NM_007375.4(TARDBP):c.1009A>G (p.Met337Val)	NA	NA	Pathogenic	1	criteria provided, multiple submitters, no conflicts	NA	NA	0	0	NA	NA	NA	0.385	3.7095	0	8.945
1	11022437	A	G	20274	ENSG00000120948	ENST00000315091	5235	TARDBP	NM_007375.4(TARDBP):c.1028A>G (p.Gln343Arg)	NA	NA	Pathogenic	1	no assertion criteria provided	NA	NA	0	0	NA	NA	NA	0.385	3.7095	0	8.883
1	11022444	C	A	34319	ENSG00000120948	ENST00000315091	21467	TARDBP	NM_007375.4(TARDBP):c.1035C>A (p.Asn345Lys)	NA	NA	Pathogenic	1	criteria provided, single submitter	NA	NA	0	0	NA	NA	NA	0.385	3.7095	0	0.107
1	11022451	G	T	20273	ENSG00000120948	ENST00000315091	5234	TARDBP	NM_007375.4(TARDBP):c.1042G>T (p.Gly348Cys)	NA	NA	Pathogenic/Likely pathogenic	1	criteria provided, multiple submitters, no conflicts	NA	NA	0	0	NA	NA	NA	0.385	3.7095	0	4.542
1	11022464	A	G	34320	ENSG00000120948	ENST00000315091	21468	TARDBP	NM_007375.4(TARDBP):c.1055A>G (p.Asn352Ser)	NA	NA	Pathogenic	1	criteria provided, single submitter	NA	NA	0	0	NA	NA	NA	0.385	3.7095	0	3.833
1	11022469	C	G	861325	ENSG00000120948	ENST00000315091	873228	TARDBP	NM_007375.4(TARDBP):c.1060C>G (p.Gln354Glu)	NA	NA	Likely pathogenic	1	criteria provided, single submitter	NA	NA	0	0	NA	NA	NA	0.385	3.7095	0	4.355
1	11022553	G	A	34326	ENSG00000120948	ENST00000315091	21474	TARDBP	NM_007375.4(TARDBP):c.1144G>A (p.Ala382Thr)	NA	NA	Likely pathogenic	1	criteria provided, multiple submitters, no conflicts	NA	NA	0	0	NA	NA	NA	0.385	3.7095	0	2.947
1	11022556	A	G	34328	ENSG00000120948	ENST00000315091	21476	TARDBP	NM_007375.4(TARDBP):c.1147A>G (p.Ile383Val)	NA	NA	Pathogenic/Likely pathogenic	1	criteria provided, multiple submitters, no conflicts	NA	NA	0	0	NA	NA	NA	0.385	3.7095	0	2.753
1	11022562	T	G	188226	ENSG00000120948	ENST00000315091	190400	TARDBP	NM_007375.4(TARDBP):c.1153T>G (p.Trp385Gly)	NA	NA	Pathogenic	1	no assertion criteria provided	NA	NA	0	0	NA	NA	NA	0.385	3.7095	0	7.282
1	11022577	A	G	34329	ENSG00000120948	ENST00000315091	21477	TARDBP	NM_007375.4(TARDBP):c.1168A>G (p.Asn390Asp)	1	143304	Pathogenic	1	criteria provided, single submitter	NA	NA	1	0	NA	NA	NA	0.385	3.7095	0	8.486
1	11022578	A	G	34330	ENSG00000120948	ENST00000315091	1300489	TARDBP	NM_007375.4(TARDBP):c.1169A>G (p.Asn390Ser)	6	143314	Pathogenic	1	criteria provided, single submitter	NA	NA	1	0	NA	NA	NA	0.385	3.7095	0	8.486
1	11027215	T	G	276141	ENSG00000009724	ENST00000400897	291777	MASP2	NM_006610.4(MASP2):c.1731A>C (p.Gln577His)	NA	NA	Benign/Likely benign	0	criteria provided, multiple submitters, no conflicts	PF00089.25	131	0	0	Benign	Benign	0.656256949	1.077	0.062449	0	0.049
1	11027630	C	T	276032	ENSG00000009724	ENST00000400897	291782	MASP2	NM_006610.4(MASP2):c.1316G>A (p.Arg439His)	NA	NA	Benign/Likely benign	0	criteria provided, multiple submitters, no conflicts	NA	NA	0	0	NA	NA	NA	1.077	0.062449	0	-0.197
1	11030840	A	G	275927	ENSG00000009724	ENST00000400897	291785	MASP2	NM_006610.4(MASP2):c.1130T>C (p.Val377Ala)	NA	NA	Benign	0	criteria provided, single submitter	PF00084.19	12	0	0	Benign	Benign	0.627351997	1.077	0.062449	0	1.967
1	11030859	C	A	276142	ENSG00000009724	ENST00000400897	291786	MASP2	NM_006610.4(MASP2):c.1111G>T (p.Asp371Tyr)	NA	NA	Benign	0	criteria provided, multiple submitters, no conflicts	PF00084.19	6	0	0	Benign	Benign	0.627351997	1.077	0.062449	0	0.882
1	11034851	T	A	276050	ENSG00000009724	ENST00000400897	291788	MASP2	NM_006610.4(MASP2):c.1064A>T (p.Asp355Val)	NA	NA	Likely benign	0	criteria provided, multiple submitters, no conflicts	PF00084.19	50	0	0	Unique	Unique	0.627351997	1.077	0.062449	0	3.335
1	11042883	G	A	731568	ENSG00000009724	ENST00000400897	729733	MASP2	NM_006610.4(MASP2):c.881C>T (p.Thr294Met)	NA	NA	Benign	0	criteria provided, multiple submitters, no conflicts	NA	NA	0	0	NA	NA	NA	1.077	0.062449	0	0.362
1	11045482	T	C	275879	ENSG00000009724	ENST00000400897	291801	MASP2	NM_006610.4(MASP2):c.470A>G (p.His157Arg)	NA	NA	Benign	0	criteria provided, multiple submitters, no conflicts	PF07645.14	19	0	0	Conflicting	Benign	0.524395111	1.077	0.062449	0	7.902
1	11045485	C	T	275880	ENSG00000009724	ENST00000400897	291802	MASP2	NM_006610.4(MASP2):c.467G>A (p.Cys156Tyr)	NA	NA	Benign/Likely benign	0	criteria provided, multiple submitters, no conflicts	PF07645.14	18	0	0	Pathogenic	Pathogenic	0.524395111	1.077	0.062449	0	7.791
1	11045488	T	C	861920	ENSG00000009724	ENST00000400897	873963	MASP2	NM_006610.4(MASP2):c.464A>G (p.His155Arg)	NA	NA	Benign	0	criteria provided, single submitter	PF07645.14	17	0	0	Conflicting	Benign	0.524395111	1.077	0.062449	0	3.348
1	11046591	G	A	275958	ENSG00000009724	ENST00000400897	291807	MASP2	NM_006610.4(MASP2):c.377C>T (p.Pro126Leu)	NA	NA	Benign	0	criteria provided, single submitter	PF00431.19	103+1	0	0	Unique	Unique	0.591711041	1.077	0.062449	0	0.687
1	11046598	C	T	718082	ENSG00000009724	ENST00000400897	708053	MASP2	NM_006610.4(MASP2):c.370G>A (p.Glu124Lys)	NA	NA	Benign	0	criteria provided, single submitter	PF00431.19	102	0	0	Unique	Unique	0.591711041	1.077	0.062449	0	4.721
1	11046672	C	T	276169	ENSG00000009724	ENST00000400897	291808	MASP2	NM_006610.4(MASP2):c.296G>A (p.Arg99Gln)	NA	NA	Benign	0	criteria provided, multiple submitters, no conflicts	PF00431.19	77+8	0	0	Unique	Unique	0.591711041	1.077	0.062449	0	-0.415
1	11047087	G	A	718083	ENSG00000009724	ENST00000400897	716795	MASP2	NM_006610.4(MASP2):c.38C>T (p.Ser13Leu)	NA	NA	Benign	0	criteria provided, single submitter	NA	NA	0	0	NA	NA	NA	1.077	0.062449	0	-0.406
1	11109318	A	C	363334	ENSG00000198793	ENST00000361445	376455	MTOR	NM_004958.4(MTOR):c.7500T>G (p.Ile2500Met)	NA	NA	Likely pathogenic	1	criteria provided, single submitter	NA	NA	0	0	NA	NA	NA	0.52	7.0206	18.0619633	0.189
1	11114326	A	G	364356	ENSG00000198793	ENST00000361445	391346	MTOR	NM_004958.4(MTOR):c.7292T>C (p.Leu2431Pro)	NA	NA	Likely pathogenic	1	criteria provided, single submitter	NA	NA	0	0	NA	NA	NA	0.52	7.0206	30.36334105	8.911
1	11114338	A	G	404624	ENSG00000198793	ENST00000361445	417723	MTOR	NM_004958.4(MTOR):c.7280T>C (p.Leu2427Pro)	NA	NA	Pathogenic	1	reviewed by expert panel	PF00454.26	246	0	0	Unique	Unique	0.444170592	0.52	7.0206	95.07727612	8.911
1	11114380	C	A	511151	ENSG00000198793	ENST00000361445	520633	MTOR	NM_004958.4(MTOR):c.7238G>T (p.Ser2413Ile)	NA	NA	Pathogenic	1	criteria provided, single submitter	PF00454.26	232	0	0	Unique	Unique	0.444170592	0.52	7.0206	87.01653021	7.539
1	11117039	C	T	243900	ENSG00000198793	ENST00000361445	242349	MTOR	NM_004958.4(MTOR):c.6981G>A (p.Met2327Ile)	NA	NA	Pathogenic	1	criteria provided, multiple submitters, no conflicts	PF00454.26	145	0	0	Unique	Unique	0.444170592	0.52	7.0206	98.91538212	7.349
1	11124516	G	A	166563	ENSG00000198793	ENST00000361445	156703	MTOR	NM_004958.4(MTOR):c.6644C>T (p.Ser2215Phe)	NA	NA	Pathogenic	1	reviewed by expert panel	PF00454.26	35	2	0	Pathogenic	Pathogenic	0.444170592	0.52	7.0206	18.04444846	9.491
1	11124516	G	T	363008	ENSG00000198793	ENST00000361445	376129	MTOR	NM_004958.4(MTOR):c.6644C>A (p.Ser2215Tyr)	NA	NA	Pathogenic	1	reviewed by expert panel	PF00454.26	35	2	0	Pathogenic	Pathogenic	0.444170592	0.52	7.0206	18.04444846	9.491
1	11124517	A	G	442580	ENSG00000198793	ENST00000361445	451914	MTOR	NM_004958.4(MTOR):c.6643T>C (p.Ser2215Pro)	NA	NA	Likely pathogenic	1	criteria provided, single submitter	PF00454.26	35	2	0	Pathogenic	Pathogenic	0.444170592	0.52	7.0206	18.04444846	8.844
1	11126675	G	T	1087795	ENSG00000198793	ENST00000361445	1112974	MTOR	NM_004958.4(MTOR):c.6473C>A (p.Pro2158Gln)	NA	NA	Likely benign	0	criteria provided, single submitter	NA	NA	0	0	NA	NA	NA	0.52	7.0206	0	9.498
1	11126708	T	G	1286775	ENSG00000198793	ENST00000361445	1296985	MTOR	NM_004958.4(MTOR):c.6440A>C (p.Asn2147Thr)	NA	NA	Likely benign	0	reviewed by expert panel	NA	NA	0	0	NA	NA	NA	0.52	7.0206	56.21830212	7.595
1	11126730	C	G	1066028	ENSG00000198793	ENST00000361445	1088684	MTOR	NM_004958.4(MTOR):c.6418G>C (p.Val2140Leu)	NA	NA	Likely benign	0	criteria provided, single submitter	NA	NA	0	0	NA	NA	NA	0.52	7.0206	94.42469488	7.49
1	11127035	C	T	1066029	ENSG00000198793	ENST00000361445	1089641	MTOR	NM_004958.4(MTOR):c.6326G>A (p.Arg2109Gln)	NA	NA	Likely benign	0	criteria provided, single submitter	PF08771.10	95	0	0	Unique	Unique	0.179038087	0.52	7.0206	95.18616163	7.539
1	11127134	C	T	1053967	ENSG00000198793	ENST00000361445	1065618	MTOR	NM_004958.4(MTOR):c.6227G>A (p.Arg2076Gln)	NA	NA	Likely pathogenic	1	no assertion criteria provided	PF08771.10	62	0	0	Unique	Unique	0.179038087	0.52	7.0206	97.82718607	7.539
1	11127662	G	A	1087799	ENSG00000198793	ENST00000361445	1114034	MTOR	NM_004958.4(MTOR):c.6178C>T (p.Arg2060Trp)	NA	NA	Likely benign	0	criteria provided, single submitter	PF08771.10	46	0	0	Unique	Unique	0.179038087	0.52	7.0206	0	4.652
1	11128033	T	C	1153185	ENSG00000198793	ENST00000361445	1167045	MTOR	NM_004958.4(MTOR):c.6004A>G (p.Ser2002Gly)	NA	NA	Benign	0	criteria provided, single submitter	NA	NA	0	0	NA	NA	NA	0.52	7.0206	85.97502826	6.077
1	11128107	G	C	1286779	ENSG00000198793	ENST00000361445	1296989	MTOR	NM_004958.4(MTOR):c.5930C>G (p.Thr1977Arg)	NA	NA	Likely pathogenic	1	reviewed by expert panel	NA	NA	2	0	NA	NA	NA	0.52	7.0206	92.3491546	9.317
1	11128107	G	T	166562	ENSG00000198793	ENST00000361445	156702	MTOR	NM_004958.4(MTOR):c.5930C>A (p.Thr1977Lys)	NA	NA	Pathogenic	1	reviewed by expert panel	NA	NA	2	0	NA	NA	NA	0.52	7.0206	92.3491546	9.317
1	11128107	G	A	575484	ENSG00000198793	ENST00000361445	584432	MTOR	NM_004958.4(MTOR):c.5930C>T (p.Thr1977Ile)	NA	NA	Pathogenic	1	criteria provided, multiple submitters, no conflicts	NA	NA	2	0	NA	NA	NA	0.52	7.0206	92.3491546	9.317
1	11128125	G	A	1310375	ENSG00000198793	ENST00000361445	1320130	MTOR	NM_004958.4(MTOR):c.5912C>T (p.Ala1971Val)	NA	NA	Likely pathogenic	1	criteria provided, single submitter	NA	NA	0	0	NA	NA	NA	0.52	7.0206	92.3491546	9.317
1	11128467	C	T	921573	ENSG00000198793	ENST00000361445	950756	MTOR	NM_004958.4(MTOR):c.5897G>A (p.Arg1966Gln)	NA	NA	Likely benign	0	criteria provided, single submitter	NA	NA	0	0	NA	NA	NA	0.52	7.0206	0	7.539
1	11128487	C	G	822519	ENSG00000198793	ENST00000361445	857421	MTOR	NM_004958.4(MTOR):c.5877G>C (p.Gln1959His)	NA	NA	Likely benign	0	criteria provided, single submitter	NA	NA	0	0	NA	NA	NA	0.52	7.0206	78.5231978	5.832
1	11128907	T	C	626591	ENSG00000198793	ENST00000361445	644674	MTOR	NM_004958.4(MTOR):c.5759A>G (p.Asn1920Ser)	NA	NA	Benign	0	criteria provided, single submitter	NA	NA	0	0	NA	NA	NA	0.52	7.0206	0	7.645
1	11128918	C	A	626592	ENSG00000198793	ENST00000361445	661574	MTOR	NM_004958.4(MTOR):c.5748G>T (p.Trp1916Cys)	NA	NA	Likely benign	0	criteria provided, single submitter	NA	NA	0	0	NA	NA	NA	0.52	7.0206	0	7.539
1	11128922	T	G	1109297	ENSG00000198793	ENST00000361445	1121569	MTOR	NM_004958.4(MTOR):c.5744A>C (p.His1915Pro)	NA	NA	Likely benign	0	criteria provided, single submitter	NA	NA	0	0	NA	NA	NA	0.52	7.0206	98.30294107	7.645
1	11129789	A	C	225813	ENSG00000198793	ENST00000361445	224083	MTOR	NM_004958.4(MTOR):c.5663T>G (p.Phe1888Cys)	NA	NA	Pathogenic/Likely pathogenic	1	criteria provided, multiple submitters, no conflicts	PF02259.22	325	0	0	Pathogenic	Pathogenic	0.449663313	0.52	7.0206	56.21830212	8.908
1	11129792	C	A	858828	ENSG00000198793	ENST00000361445	871053	MTOR	NM_004958.4(MTOR):c.5660G>T (p.Gly1887Val)	NA	NA	Likely pathogenic	1	criteria provided, single submitter	PF02259.22	324	0	0	Unique	Unique	0.449663313	0.52	7.0206	56.21830212	7.537
1	11129802	C	T	822522	ENSG00000198793	ENST00000361445	838134	MTOR	NM_004958.4(MTOR):c.5650G>A (p.Ala1884Thr)	NA	NA	Likely benign	0	criteria provided, single submitter	PF02259.22	321	0	0	Unique	Unique	0.449663313	0.52	7.0206	73.1463335	7.537
1	11129822	A	G	626593	ENSG00000198793	ENST00000361445	647702	MTOR	NM_004958.4(MTOR):c.5630T>C (p.Leu1877Pro)	NA	NA	Likely benign	0	criteria provided, single submitter	PF02259.22	314	0	0	Unique	Unique	0.449663313	0.52	7.0206	12.54568382	8.911
1	11129825	G	A	626594	ENSG00000198793	ENST00000361445	664542	MTOR	NM_004958.4(MTOR):c.5627C>T (p.Thr1876Ile)	NA	NA	Likely benign	0	criteria provided, single submitter	PF02259.22	313	0	0	Unique	Unique	0.449663313	0.52	7.0206	0	9.564
1	11130533	G	C	821813	ENSG00000198793	ENST00000361445	833590	MTOR	NM_004958.4(MTOR):c.5609C>G (p.Thr1870Ser)	NA	NA	Benign	0	criteria provided, single submitter	PF02259.22	310+58	0	0	Unique	Unique	0.449663313	0.52	7.0206	0	4.655
1	11130561	T	A	952012	ENSG00000198793	ENST00000361445	970513	MTOR	NM_004958.4(MTOR):c.5581A>T (p.Thr1861Ser)	NA	NA	Benign	0	criteria provided, single submitter	PF02259.22	310+49	0	0	Unique	Unique	0.449663313	0.52	7.0206	0	1.851
1	11130575	G	A	821814	ENSG00000198793	ENST00000361445	833701	MTOR	NM_004958.4(MTOR):c.5567C>T (p.Thr1856Ile)	NA	NA	Benign	0	criteria provided, single submitter	PF02259.22	310+44	0	0	Unique	Unique	0.449663313	0.52	7.0206	0	2.396
1	11130636	C	T	1153186	ENSG00000198793	ENST00000361445	1168153	MTOR	NM_004958.4(MTOR):c.5506G>A (p.Ala1836Thr)	NA	NA	Benign	0	criteria provided, single submitter	PF02259.22	310+24	0	0	Unique	Unique	0.449663313	0.52	7.0206	0	0.484
1	11130641	G	A	683245	ENSG00000198793	ENST00000361445	695823	MTOR	NM_004958.4(MTOR):c.5501C>T (p.Thr1834Met)	NA	NA	Likely benign	0	reviewed by expert panel	PF02259.22	310+22	0	0	Unique	Unique	0.449663313	0.52	7.0206	0	2.318
1	11130669	T	C	821816	ENSG00000198793	ENST00000361445	833870	MTOR	NM_004958.4(MTOR):c.5473A>G (p.Ile1825Val)	NA	NA	Benign	0	criteria provided, single submitter	PF02259.22	310+13	0	0	Unique	Unique	0.449663313	0.52	7.0206	0	-0.002
1	11130686	T	C	1153187	ENSG00000198793	ENST00000361445	1165900	MTOR	NM_004958.4(MTOR):c.5456A>G (p.His1819Arg)	NA	NA	Benign	0	criteria provided, single submitter	PF02259.22	310+7	0	0	Unique	Unique	0.449663313	0.52	7.0206	36.7358097	7.645
1	11130689	C	T	1087807	ENSG00000198793	ENST00000361445	1099299	MTOR	NM_004958.4(MTOR):c.5453G>A (p.Arg1818His)	NA	NA	Likely benign	0	criteria provided, single submitter	PF02259.22	310+6	0	0	Unique	Unique	0.449663313	0.52	7.0206	0	7.539
1	11130708	C	T	1153188	ENSG00000198793	ENST00000361445	1166081	MTOR	NM_004958.4(MTOR):c.5434G>A (p.Asp1812Asn)	NA	NA	Benign	0	criteria provided, single submitter	PF02259.22	310	0	0	Pathogenic	Pathogenic	0.449663313	0.52	7.0206	98.86089287	7.539
1	11130747	C	T	214480	ENSG00000198793	ENST00000361445	217823	MTOR	NM_004958.4(MTOR):c.5395G>A (p.Glu1799Lys)	NA	NA	Pathogenic	1	criteria provided, multiple submitters, no conflicts	PF02259.22	297	0	0	Unique	Unique	0.449663313	0.52	7.0206	98.86089287	7.531
1	11133090	C	T	821817	ENSG00000198793	ENST00000361445	833730	MTOR	NM_004958.4(MTOR):c.5354G>A (p.Ser1785Asn)	NA	NA	Benign	0	criteria provided, single submitter	PF02259.22	283	0	0	Unique	Unique	0.449663313	0.52	7.0206	30.36334105	4.547
1	11134410	C	A	683247	ENSG00000198793	ENST00000361445	696545	MTOR	NM_004958.4(MTOR):c.5187G>T (p.Gln1729His)	NA	NA	Benign/Likely benign	0	criteria provided, multiple submitters, no conflicts	PF02259.22	225	0	0	Unique	Unique	0.449663313	0.52	7.0206	0	1.075
1	11139308	C	T	166561	ENSG00000198793	ENST00000361445	156701	MTOR	NM_004958.4(MTOR):c.5126G>A (p.Arg1709His)	NA	NA	Likely benign	0	criteria provided, single submitter	PF02259.22	202	0	0	Unique	Unique	0.449663313	0.52	7.0206	0	5.614
1	11139321	A	G	1087809	ENSG00000198793	ENST00000361445	1107784	MTOR	NM_004958.4(MTOR):c.5113T>C (p.Trp1705Arg)	NA	NA	Likely benign	0	criteria provided, single submitter	PF02259.22	198	0	0	Pathogenic	Pathogenic	0.449663313	0.52	7.0206	63.69757735	8.782
1	11139333	T	C	1153189	ENSG00000198793	ENST00000361445	1168315	MTOR	NM_004958.4(MTOR):c.5101A>G (p.Met1701Val)	NA	NA	Benign	0	criteria provided, single submitter	PF02259.22	194	0	0	Unique	Unique	0.449663313	0.52	7.0206	0	7.535
1	11139429	C	A	1286787	ENSG00000198793	ENST00000361445	1296997	MTOR	NM_004958.4(MTOR):c.5005G>T (p.Ala1669Ser)	NA	NA	Likely pathogenic	1	reviewed by expert panel	PF02259.22	166	0	0	Unique	Unique	0.449663313	0.52	7.0206	88.13663463	5.567
1	11139590	A	C	390737	ENSG00000198793	ENST00000361445	408298	MTOR	NM_004958.4(MTOR):c.4941T>G (p.His1647Gln)	NA	NA	Benign/Likely benign	0	criteria provided, multiple submitters, no conflicts	PF02259.22	138	0	1	Benign	Benign	0.449663313	0.52	7.0206	0	-1.109
1	11139591	T	C	626603	ENSG00000198793	ENST00000361445	661529	MTOR	NM_004958.4(MTOR):c.4940A>G (p.His1647Arg)	NA	NA	Benign	0	criteria provided, single submitter	PF02259.22	138	0	1	Benign	Benign	0.449663313	0.52	7.0206	0	7.535
1	11144673	C	T	1109304	ENSG00000198793	ENST00000361445	1130416	MTOR	NM_004958.4(MTOR):c.4847G>A (p.Arg1616His)	NA	NA	Likely benign	0	criteria provided, single submitter	PF02259.22	107	0	1	Benign	Benign	0.449663313	0.52	7.0206	0	7.449
1	11144674	G	A	1179085	ENSG00000198793	ENST00000361445	1191046	MTOR	NM_004958.4(MTOR):c.4846C>T (p.Arg1616Cys)	NA	NA	Likely benign	0	criteria provided, single submitter	PF02259.22	107	0	1	Benign	Benign	0.449663313	0.52	7.0206	0	5.748
1	11144679	A	G	626604	ENSG00000198793	ENST00000361445	642819	MTOR	NM_004958.4(MTOR):c.4841T>C (p.Ile1614Thr)	NA	NA	Benign	0	criteria provided, single submitter	PF02259.22	105	0	0	Unique	Unique	0.449663313	0.52	7.0206	0	8.799
1	11144692	C	T	626605	ENSG00000198793	ENST00000361445	660415	MTOR	NM_004958.4(MTOR):c.4828G>A (p.Glu1610Lys)	NA	NA	Likely benign	0	criteria provided, single submitter	PF02259.22	101	0	0	Unique	Unique	0.449663313	0.52	7.0206	0	7.449
1	11144735	C	T	225818	ENSG00000198793	ENST00000361445	224088	MTOR	NM_004958.4(MTOR):c.4785G>A (p.Met1595Ile)	NA	NA	Pathogenic	1	criteria provided, single submitter	PF02259.22	83	0	0	Unique	Unique	0.449663313	0.52	7.0206	82.02107044	7.539
1	11144750	C	T	626606	ENSG00000198793	ENST00000361445	644200	MTOR	NM_004958.4(MTOR):c.4770G>A (p.Met1590Ile)	NA	NA	Likely benign	0	criteria provided, single submitter	PF02259.22	78	0	0	Unique	Unique	0.449663313	0.52	7.0206	0	7.539
1	11144978	C	T	1066042	ENSG00000198793	ENST00000361445	1090734	MTOR	NM_004958.4(MTOR):c.4754G>A (p.Arg1585Gln)	NA	NA	Likely benign	0	criteria provided, single submitter	PF02259.22	73	0	0	Unique	Unique	0.449663313	0.52	7.0206	76.8911079	7.349
1	11146739	A	T	822535	ENSG00000198793	ENST00000361445	856486	MTOR	NM_004958.4(MTOR):c.4623T>A (p.His1541Gln)	NA	NA	Benign	0	criteria provided, single submitter	PF02259.22	29	0	0	Benign	Benign	0.449663313	0.52	7.0206	91.70472026	0.008
1	11146750	G	A	929960	ENSG00000198793	ENST00000361445	938858	MTOR	NM_004958.4(MTOR):c.4612C>T (p.Arg1538Trp)	NA	NA	Likely benign	0	criteria provided, single submitter	PF02259.22	26	0	0	Unique	Unique	0.449663313	0.52	7.0206	0	4.493
1	11146771	C	G	821818	ENSG00000198793	ENST00000361445	833739	MTOR	NM_004958.4(MTOR):c.4591G>C (p.Glu1531Gln)	NA	NA	Likely benign	0	criteria provided, single submitter	PF02259.22	19	0	0	Unique	Unique	0.449663313	0.52	7.0206	99.35600232	7.539
1	11150174	T	A	821819	ENSG00000198793	ENST00000361445	833820	MTOR	NM_004958.4(MTOR):c.4522A>T (p.Thr1508Ser)	NA	NA	Benign	0	criteria provided, single submitter	NA	NA	0	0	NA	NA	NA	0.52	7.0206	80.62541465	5.86
1	11157153	A	G	1286783	ENSG00000198793	ENST00000361445	1296993	MTOR	NM_004958.4(MTOR):c.4468T>C (p.Trp1490Arg)	NA	NA	Likely pathogenic	1	reviewed by expert panel	NA	NA	0	0	NA	NA	NA	0.52	7.0206	80.99866419	8.907
1	11157173	C	A	187953	ENSG00000198793	ENST00000361445	190121	MTOR	NM_004958.4(MTOR):c.4448G>T (p.Cys1483Phe)	NA	NA	Pathogenic	1	criteria provided, single submitter	NA	NA	2	0	NA	NA	NA	0.52	7.0206	42.28201642	7.536
1	11157173	C	T	363332	ENSG00000198793	ENST00000361445	376453	MTOR	NM_004958.4(MTOR):c.4448G>A (p.Cys1483Tyr)	NA	NA	Pathogenic	1	reviewed by expert panel	NA	NA	2	0	NA	NA	NA	0.52	7.0206	42.28201642	7.536
1	11157174	A	G	361700	ENSG00000198793	ENST00000361445	374796	MTOR	NM_004958.4(MTOR):c.4447T>C (p.Cys1483Arg)	NA	NA	Pathogenic	1	reviewed by expert panel	NA	NA	2	0	NA	NA	NA	0.52	7.0206	42.28201642	8.907
1	11157177	G	A	1211281	ENSG00000198793	ENST00000361445	1223460	MTOR	NM_004958.4(MTOR):c.4444C>T (p.Arg1482Cys)	NA	NA	Likely pathogenic	1	criteria provided, single submitter	NA	NA	0	0	NA	NA	NA	0.52	7.0206	42.28201642	6.247
1	11157182	C	T	761064	ENSG00000198793	ENST00000361445	759192	MTOR	NM_004958.4(MTOR):c.4439G>A (p.Arg1480His)	NA	NA	Likely benign	0	criteria provided, single submitter	NA	NA	0	0	NA	NA	NA	0.52	7.0206	46.84918753	7.536
1	11157209	T	C	1153191	ENSG00000198793	ENST00000361445	1168465	MTOR	NM_004958.4(MTOR):c.4412A>G (p.Lys1471Arg)	NA	NA	Benign	0	criteria provided, single submitter	NA	NA	0	0	NA	NA	NA	0.52	7.0206	63.0551767	7.641
1	11157242	A	G	363009	ENSG00000198793	ENST00000361445	376130	MTOR	NM_004958.4(MTOR):c.4379T>C (p.Leu1460Pro)	NA	NA	Pathogenic	1	reviewed by expert panel	NA	NA	0	0	NA	NA	NA	0.52	7.0206	99.53895391	8.907
1	11209322	T	C	706573	ENSG00000198793	ENST00000361445	783153	MTOR	NM_004958.4(MTOR):c.3791A>G (p.Asn1264Ser)	NA	NA	Benign	0	criteria provided, single submitter	NA	NA	0	0	NA	NA	NA	0.52	7.0206	94.19944004	6.007
1	11209409	C	T	822542	ENSG00000198793	ENST00000361445	864198	MTOR	NM_004958.4(MTOR):c.3704G>A (p.Arg1235Gln)	NA	NA	Likely benign	0	criteria provided, single submitter	NA	NA	0	0	NA	NA	NA	0.52	7.0206	63.95237129	5.828
1	11210822	T	C	626617	ENSG00000198793	ENST00000361445	645465	MTOR	NM_004958.4(MTOR):c.3646A>G (p.Ile1216Val)	NA	NA	Likely benign	0	reviewed by expert panel	NA	NA	0	0	NA	NA	NA	0.52	7.0206	0	7.637
1	11210840	C	T	626618	ENSG00000198793	ENST00000361445	642006	MTOR	NM_004958.4(MTOR):c.3628G>A (p.Asp1210Asn)	NA	NA	Benign	0	criteria provided, single submitter	NA	NA	0	0	NA	NA	NA	0.52	7.0206	0	7.532
1	11210845	C	T	821820	ENSG00000198793	ENST00000361445	833816	MTOR	NM_004958.4(MTOR):c.3623G>A (p.Arg1208His)	NA	NA	Likely benign	0	criteria provided, single submitter	NA	NA	0	0	NA	NA	NA	0.52	7.0206	0	7.532
1	11212323	G	C	1066052	ENSG00000198793	ENST00000361445	1085394	MTOR	NM_004958.4(MTOR):c.3550C>G (p.Leu1184Val)	NA	NA	Likely benign	0	criteria provided, single submitter	NA	NA	0	0	NA	NA	NA	0.52	7.0206	0	5.244
1	11212332	C	T	1087824	ENSG00000198793	ENST00000361445	1118604	MTOR	NM_004958.4(MTOR):c.3541G>A (p.Val1181Ile)	NA	NA	Likely benign	0	criteria provided, single submitter	NA	NA	0	0	NA	NA	NA	0.52	7.0206	83.43044862	7.501
1	11212365	G	A	718095	ENSG00000198793	ENST00000361445	719228	MTOR	NM_004958.4(MTOR):c.3508C>T (p.Arg1170Cys)	NA	NA	Likely benign	0	criteria provided, single submitter	NA	NA	0	0	NA	NA	NA	0.52	7.0206	0	6.132
1	11212375	G	T	761071	ENSG00000198793	ENST00000361445	752058	MTOR	NM_004958.4(MTOR):c.3498C>A (p.Ser1166Arg)	NA	NA	Likely benign	0	criteria provided, single submitter	NA	NA	0	0	NA	NA	NA	0.52	7.0206	87.01653021	1.162
1	11212392	G	C	821821	ENSG00000198793	ENST00000361445	833838	MTOR	NM_004958.4(MTOR):c.3481C>G (p.Arg1161Gly)	NA	NA	Benign	0	criteria provided, single submitter	NA	NA	0	0	NA	NA	NA	0.52	7.0206	0	5.324
1	11212398	T	C	745574	ENSG00000198793	ENST00000361445	749449	MTOR	NM_004958.4(MTOR):c.3475A>G (p.Ile1159Val)	NA	NA	Benign	0	criteria provided, single submitter	NA	NA	0	0	NA	NA	NA	0.52	7.0206	0	5.833
1	11212469	G	C	1087826	ENSG00000198793	ENST00000361445	1104897	MTOR	NM_004958.4(MTOR):c.3404C>G (p.Ala1135Gly)	NA	NA	Likely benign	0	criteria provided, single submitter	NA	NA	0	0	NA	NA	NA	0.52	7.0206	75.60006403	9.564
1	11212472	G	A	690340	ENSG00000198793	ENST00000361445	703170	MTOR	NM_004958.4(MTOR):c.3401C>T (p.Ala1134Val)	NA	NA	Benign	0	criteria provided, single submitter	NA	NA	0	0	NA	NA	NA	0.52	7.0206	0	7.136
1	11212842	T	C	1202723	ENSG00000198793	ENST00000361445	1212729	MTOR	NM_004958.4(MTOR):c.3352A>G (p.Ile1118Val)	NA	NA	Likely benign	0	criteria provided, single submitter	NA	NA	0	0	NA	NA	NA	0.52	7.0206	0	5.742
1	11213413	T	C	941385	ENSG00000198793	ENST00000361445	955102	MTOR	NM_004958.4(MTOR):c.3271A>G (p.Ile1091Val)	NA	NA	Benign	0	criteria provided, single submitter	NA	NA	0	0	NA	NA	NA	0.52	7.0206	0	3.733
1	11213437	T	C	685532	ENSG00000198793	ENST00000361445	700252	MTOR	NM_004958.4(MTOR):c.3247A>G (p.Met1083Val)	NA	NA	Benign/Likely benign	0	criteria provided, multiple submitters, no conflicts	NA	NA	0	0	NA	NA	NA	0.52	7.0206	0	7.553
1	11213445	C	T	821823	ENSG00000198793	ENST00000361445	833545	MTOR	NM_004958.4(MTOR):c.3239G>A (p.Arg1080His)	NA	NA	Likely benign	0	criteria provided, single submitter	NA	NA	0	0	NA	NA	NA	0.52	7.0206	0	7.449
1	11213452	T	C	1153194	ENSG00000198793	ENST00000361445	1165203	MTOR	NM_004958.4(MTOR):c.3232A>G (p.Met1078Val)	NA	NA	Benign	0	criteria provided, single submitter	NA	NA	0	0	NA	NA	NA	0.52	7.0206	0	7.553
1	11213542	T	C	238123	ENSG00000198793	ENST00000361445	240078	MTOR	NM_004958.4(MTOR):c.3142A>G (p.Ile1048Val)	NA	NA	Benign	0	criteria provided, single submitter	NA	NA	0	0	NA	NA	NA	0.52	7.0206	0	7.55
1	11228722	C	G	822547	ENSG00000198793	ENST00000361445	859507	MTOR	NM_004958.4(MTOR):c.2976G>C (p.Gln992His)	NA	NA	Likely benign	0	criteria provided, single submitter	PF11865.7	128	0	0	Unique	Unique	0.406910062	0.52	7.0206	0	3.642
1	11228841	C	T	1087829	ENSG00000198793	ENST00000361445	1112740	MTOR	NM_004958.4(MTOR):c.2857G>A (p.Val953Met)	NA	NA	Benign/Likely benign	0	criteria provided, multiple submitters, no conflicts	PF11865.7	89	0	0	Unique	Unique	0.406910062	0.52	7.0206	0	7.328
1	11228844	T	C	683257	ENSG00000198793	ENST00000361445	697271	MTOR	NM_004958.4(MTOR):c.2854A>G (p.Met952Val)	NA	NA	Benign	0	criteria provided, single submitter	PF11865.7	88	0	0	Unique	Unique	0.406910062	0.52	7.0206	0	5.714
1	11228867	T	A	821824	ENSG00000198793	ENST00000361445	833603	MTOR	NM_004958.4(MTOR):c.2831A>T (p.Asp944Val)	NA	NA	Likely benign	0	criteria provided, single submitter	PF11865.7	80	0	0	Unique	Unique	0.406910062	0.52	7.0206	92.80558748	7.43
1	11228886	T	C	821825	ENSG00000198793	ENST00000361445	833971	MTOR	NM_004958.4(MTOR):c.2812A>G (p.Met938Val)	NA	NA	Likely benign	0	criteria provided, single submitter	PF11865.7	75	0	0	Unique	Unique	0.406910062	0.52	7.0206	74.82187894	7.364
1	11228906	G	A	821826	ENSG00000198793	ENST00000361445	833716	MTOR	NM_004958.4(MTOR):c.2792C>T (p.Thr931Ile)	NA	NA	Likely benign	0	criteria provided, single submitter	PF11865.7	68	0	0	Unique	Unique	0.406910062	0.52	7.0206	0	9.294
1	11234169	G	T	745577	ENSG00000198793	ENST00000361445	745456	MTOR	NM_004958.4(MTOR):c.2305C>A (p.Arg769Ser)	NA	NA	Likely benign	0	criteria provided, single submitter	NA	NA	0	0	NA	NA	NA	0.52	7.0206	0	6.289
1	11234185	A	C	690342	ENSG00000198793	ENST00000361445	702360	MTOR	NM_004958.4(MTOR):c.2289T>G (p.Asn763Lys)	NA	NA	Likely benign	0	criteria provided, single submitter	NA	NA	0	0	NA	NA	NA	0.52	7.0206	35.90887661	-0.113
1	11234189	G	A	822550	ENSG00000198793	ENST00000361445	841239	MTOR	NM_004958.4(MTOR):c.2285C>T (p.Ser762Phe)	NA	NA	Likely benign	0	criteria provided, multiple submitters, no conflicts	NA	NA	0	0	NA	NA	NA	0.52	7.0206	0	9.564
1	11237890	T	A	626623	ENSG00000198793	ENST00000361445	651574	MTOR	NM_004958.4(MTOR):c.2161A>T (p.Met721Leu)	NA	NA	Benign	0	criteria provided, single submitter	NA	NA	0	0	NA	NA	NA	0.52	7.0206	52.84483655	7.583
1	11237929	G	A	821827	ENSG00000198793	ENST00000361445	833593	MTOR	NM_004958.4(MTOR):c.2122C>T (p.Arg708Trp)	NA	NA	Likely benign	0	criteria provided, single submitter	NA	NA	0	0	NA	NA	NA	0.52	7.0206	59.56827711	6.163
1	11237995	G	A	1066065	ENSG00000198793	ENST00000361445	1089853	MTOR	NM_004958.4(MTOR):c.2056C>T (p.His686Tyr)	NA	NA	Likely benign	0	criteria provided, single submitter	NA	NA	0	0	NA	NA	NA	0.52	7.0206	0	9.564
1	11238007	G	A	821828	ENSG00000198793	ENST00000361445	833573	MTOR	NM_004958.4(MTOR):c.2044C>T (p.Arg682Cys)	NA	NA	Likely benign	0	criteria provided, single submitter	NA	NA	0	0	NA	NA	NA	0.52	7.0206	0	7.672
1	11238462	C	T	626625	ENSG00000198793	ENST00000361445	648203	MTOR	NM_004958.4(MTOR):c.1942G>A (p.Ala648Thr)	NA	NA	Benign	0	criteria provided, single submitter	NA	NA	0	0	NA	NA	NA	0.52	7.0206	0	7.539
1	11238477	C	T	821829	ENSG00000198793	ENST00000361445	833918	MTOR	NM_004958.4(MTOR):c.1927G>A (p.Val643Met)	NA	NA	Benign	0	criteria provided, single submitter	NA	NA	0	0	NA	NA	NA	0.52	7.0206	0	4.592
1	11238495	T	C	683263	ENSG00000198793	ENST00000361445	695361	MTOR	NM_004958.4(MTOR):c.1909A>G (p.Ile637Val)	NA	NA	Likely benign	0	criteria provided, multiple submitters, no conflicts	NA	NA	0	0	NA	NA	NA	0.52	7.0206	0	2.494
1	11238522	G	A	626626	ENSG00000198793	ENST00000361445	650240	MTOR	NM_004958.4(MTOR):c.1882C>T (p.Arg628Cys)	NA	NA	Likely benign	0	criteria provided, single submitter	NA	NA	0	0	NA	NA	NA	0.52	7.0206	0	9.564
1	11238549	G	A	1192683	ENSG00000198793	ENST00000361445	1205811	MTOR	NM_004958.4(MTOR):c.1855C>T (p.Arg619Cys)	NA	NA	Likely benign	0	criteria provided, single submitter	NA	NA	0	0	NA	NA	NA	0.52	7.0206	0	7.646
1	11238581	T	A	1087834	ENSG00000198793	ENST00000361445	1107132	MTOR	NM_004958.4(MTOR):c.1823A>T (p.Asp608Val)	NA	NA	Likely benign	0	criteria provided, single submitter	NA	NA	0	0	NA	NA	NA	0.52	7.0206	72.05212127	7.645
1	11238584	G	A	1066068	ENSG00000198793	ENST00000361445	1088458	MTOR	NM_004958.4(MTOR):c.1820C>T (p.Ala607Val)	NA	NA	Likely benign	0	criteria provided, single submitter	NA	NA	0	0	NA	NA	NA	0.52	7.0206	0	9.564
1	11238588	A	G	1203687	ENSG00000198793	ENST00000361445	1213694	MTOR	NM_004958.4(MTOR):c.1816T>C (p.Cys606Arg)	NA	NA	Likely pathogenic	1	criteria provided, single submitter	NA	NA	0	0	NA	NA	NA	0.52	7.0206	83.59949993	8.911
1	11238608	A	G	685537	ENSG00000198793	ENST00000361445	697789	MTOR	NM_004958.4(MTOR):c.1796T>C (p.Leu599Pro)	NA	NA	Likely benign	0	criteria provided, single submitter	NA	NA	0	0	NA	NA	NA	0.52	7.0206	0	8.911
1	11240474	G	T	821830	ENSG00000198793	ENST00000361445	833555	MTOR	NM_004958.4(MTOR):c.1615C>A (p.Leu539Ile)	NA	NA	Likely benign	0	criteria provided, single submitter	NA	NA	0	0	NA	NA	NA	0.52	7.0206	87.01653021	5.231
1	11243121	C	T	1153201	ENSG00000198793	ENST00000361445	1169177	MTOR	NM_004958.4(MTOR):c.1405G>A (p.Ala469Thr)	NA	NA	Benign	0	criteria provided, single submitter	NA	NA	0	0	NA	NA	NA	0.52	7.0206	0	5.678
1	11243144	G	A	761074	ENSG00000198793	ENST00000361445	762322	MTOR	NM_004958.4(MTOR):c.1382C>T (p.Ala461Val)	NA	NA	Benign	0	criteria provided, single submitter	NA	NA	0	0	NA	NA	NA	0.52	7.0206	0	7.45
1	11243174	T	C	822556	ENSG00000198793	ENST00000361445	861443	MTOR	NM_004958.4(MTOR):c.1352A>G (p.Tyr451Cys)	NA	NA	Likely benign	0	criteria provided, single submitter	NA	NA	0	0	NA	NA	NA	0.52	7.0206	42.24767004	7.49
1	11243178	C	T	626630	ENSG00000198793	ENST00000361445	654252	MTOR	NM_004958.4(MTOR):c.1348G>A (p.Val450Ile)	NA	NA	Benign	0	criteria provided, single submitter	NA	NA	0	0	NA	NA	NA	0.52	7.0206	0	3.322
1	11243199	C	T	1153203	ENSG00000198793	ENST00000361445	1166189	MTOR	NM_004958.4(MTOR):c.1327G>A (p.Ala443Thr)	NA	NA	Benign	0	criteria provided, single submitter	NA	NA	0	0	NA	NA	NA	0.52	7.0206	0	7.386
1	11247702	C	T	690345	ENSG00000198793	ENST00000361445	702867	MTOR	NM_004958.4(MTOR):c.1148G>A (p.Ser383Asn)	NA	NA	Benign	0	criteria provided, single submitter	NA	NA	0	0	NA	NA	NA	0.52	7.0206	0	2.935
1	11247705	T	C	390787	ENSG00000198793	ENST00000361445	408307	MTOR	NM_004958.4(MTOR):c.1145A>G (p.Asn382Ser)	NA	NA	Benign/Likely benign	0	criteria provided, multiple submitters, no conflicts	NA	NA	0	0	NA	NA	NA	0.52	7.0206	0	2.443
1	11247854	A	T	921586	ENSG00000198793	ENST00000361445	946584	MTOR	NM_004958.4(MTOR):c.1081T>A (p.Cys361Ser)	NA	NA	Benign	0	criteria provided, single submitter	NA	NA	0	0	NA	NA	NA	0.52	7.0206	0	6.881
1	11247950	C	T	390754	ENSG00000198793	ENST00000361445	414904	MTOR	NM_004958.4(MTOR):c.985G>A (p.Ala329Thr)	NA	NA	Benign/Likely benign	0	criteria provided, multiple submitters, no conflicts	NA	NA	0	0	NA	NA	NA	0.52	7.0206	0	7.539
1	11248030	T	A	626634	ENSG00000198793	ENST00000361445	663168	MTOR	NM_004958.4(MTOR):c.905A>T (p.Asp302Val)	NA	NA	Likely benign	0	criteria provided, single submitter	NA	NA	0	0	NA	NA	NA	0.52	7.0206	0	7.462
1	11248042	T	C	1153204	ENSG00000198793	ENST00000361445	1164362	MTOR	NM_004958.4(MTOR):c.893A>G (p.Lys298Arg)	NA	NA	Benign	0	criteria provided, single submitter	NA	NA	0	0	NA	NA	NA	0.52	7.0206	42.24767004	5.702
1	11248046	C	T	789821	ENSG00000198793	ENST00000361445	801437	MTOR	NM_004958.4(MTOR):c.889G>A (p.Asp297Asn)	NA	NA	Benign/Likely benign	0	criteria provided, multiple submitters, no conflicts	NA	NA	0	0	NA	NA	NA	0.52	7.0206	0	7.359
1	11248067	T	A	1066073	ENSG00000198793	ENST00000361445	1090985	MTOR	NM_004958.4(MTOR):c.868A>T (p.Thr290Ser)	NA	NA	Likely benign	0	criteria provided, single submitter	NA	NA	0	0	NA	NA	NA	0.52	7.0206	0	7.462
1	11248093	C	T	690346	ENSG00000198793	ENST00000361445	707196	MTOR	NM_004958.4(MTOR):c.842G>A (p.Arg281His)	NA	NA	Likely benign	0	criteria provided, single submitter	NA	NA	0	0	NA	NA	NA	0.52	7.0206	0	7.359
1	11253848	C	A	238124	ENSG00000198793	ENST00000361445	240082	MTOR	NM_004958.4(MTOR):c.831G>T (p.Met277Ile)	NA	NA	Benign/Likely benign	0	criteria provided, multiple submitters, no conflicts	NA	NA	0	0	NA	NA	NA	0.52	7.0206	0	7.533
1	11253859	T	C	941388	ENSG00000198793	ENST00000361445	959512	MTOR	NM_004958.4(MTOR):c.820A>G (p.Ile274Val)	NA	NA	Benign	0	criteria provided, single submitter	NA	NA	0	0	NA	NA	NA	0.52	7.0206	63.95237129	7.639
1	11253872	G	C	780271	ENSG00000198793	ENST00000361445	794438	MTOR	NM_004958.4(MTOR):c.807C>G (p.Asn269Lys)	NA	NA	Likely benign	0	criteria provided, single submitter	NA	NA	0	0	NA	NA	NA	0.52	7.0206	83.59949993	0.031
1	11256056	C	T	1109335	ENSG00000198793	ENST00000361445	1126591	MTOR	NM_004958.4(MTOR):c.641G>A (p.Arg214His)	NA	NA	Likely benign	0	criteria provided, single submitter	NA	NA	0	0	NA	NA	NA	0.52	7.0206	0	7.536
1	11256080	C	T	1066076	ENSG00000198793	ENST00000361445	1078311	MTOR	NM_004958.4(MTOR):c.617G>A (p.Arg206His)	NA	NA	Likely benign	0	criteria provided, single submitter	NA	NA	0	0	NA	NA	NA	0.52	7.0206	32.28469256	7.529
1	11256955	T	C	685543	ENSG00000198793	ENST00000361445	701588	MTOR	NM_004958.4(MTOR):c.482A>G (p.Asn161Ser)	NA	NA	Benign/Likely benign	0	criteria provided, multiple submitters, no conflicts	NA	NA	0	0	NA	NA	NA	0.52	7.0206	0	7.641
1	11256992	C	T	695992	ENSG00000198793	ENST00000361445	772119	MTOR	NM_004958.4(MTOR):c.445G>A (p.Val149Met)	NA	NA	Likely benign	0	criteria provided, single submitter	NA	NA	0	0	NA	NA	NA	0.52	7.0206	0	7.536
1	11257022	T	C	626638	ENSG00000198793	ENST00000361445	638965	MTOR	NM_004958.4(MTOR):c.415A>G (p.Thr139Ala)	NA	NA	Likely benign	0	criteria provided, single submitter	NA	NA	0	0	NA	NA	NA	0.52	7.0206	82.16704762	7.641
1	11257042	C	T	685545	ENSG00000198793	ENST00000361445	699135	MTOR	NM_004958.4(MTOR):c.395G>A (p.Arg132His)	NA	NA	Benign/Likely benign	0	criteria provided, multiple submitters, no conflicts	NA	NA	0	0	NA	NA	NA	0.52	7.0206	0	5.761
1	11259270	T	C	626639	ENSG00000198793	ENST00000361445	666117	MTOR	NM_004958.4(MTOR):c.140A>G (p.Tyr47Cys)	NA	NA	Likely benign	0	criteria provided, single submitter	NA	NA	0	0	NA	NA	NA	0.52	7.0206	0	7.633
1	11259292	C	T	1087847	ENSG00000198793	ENST00000361445	1112046	MTOR	NM_004958.4(MTOR):c.118G>A (p.Ala40Thr)	NA	NA	Likely benign	0	criteria provided, single submitter	NA	NA	0	0	NA	NA	NA	0.52	7.0206	18.04444846	3.746
1	11259298	C	T	626640	ENSG00000198793	ENST00000361445	652978	MTOR	NM_004958.4(MTOR):c.112G>A (p.Ala38Thr)	NA	NA	Benign	0	criteria provided, single submitter	NA	NA	0	0	NA	NA	NA	0.52	7.0206	0	5.817
1	11259388	C	T	1153205	ENSG00000198793	ENST00000361445	1168647	MTOR	NM_004958.4(MTOR):c.22G>A (p.Ala8Thr)	NA	NA	Benign	0	criteria provided, single submitter	NA	NA	0	0	NA	NA	NA	0.52	7.0206	0	1.399
1	11273591	A	C	276071	ENSG00000120942	ENST00000376804	291820	UBIAD1	NM_013319.3(UBIAD1):c.60A>C (p.Lys20Asn)	1	143318	Likely benign	0	criteria provided, single submitter	NA	NA	0	0	NA	NA	NA	0.881	1.119	0	-0.011
1	11273647	A	G	861937	ENSG00000120942	ENST00000376804	874961	UBIAD1	NM_013319.3(UBIAD1):c.116A>G (p.Gln39Arg)	2	143310	Likely benign	0	criteria provided, single submitter	NA	NA	0	0	NA	NA	NA	0.881	1.119	0	0.006
1	11273755	C	T	276072	ENSG00000120942	ENST00000376804	291821	UBIAD1	NM_013319.3(UBIAD1):c.224C>T (p.Ser75Phe)	1139	143290	Benign	0	criteria provided, single submitter	PF01040.17	13	0	0	Unique	Unique	NA	0.881	1.119	0	2.791
1	11273761	G	A	861939	ENSG00000120942	ENST00000376804	874963	UBIAD1	NM_013319.3(UBIAD1):c.230G>A (p.Gly77Asp)	4	143270	Likely benign	0	criteria provided, single submitter	PF01040.17	15	0	0	Unique	Unique	NA	0.881	1.119	0	7.39
1	11273829	T	G	275968	ENSG00000120942	ENST00000376804	291822	UBIAD1	NM_013319.3(UBIAD1):c.298T>G (p.Leu100Val)	51	143322	Benign	0	criteria provided, single submitter	PF01040.17	38	0	0	Unique	Unique	NA	0.881	1.119	0	0.308
1	11273836	A	G	15895	ENSG00000120942	ENST00000376804	856	UBIAD1	NM_013319.3(UBIAD1):c.305A>G (p.Asn102Ser)	NA	NA	Pathogenic	1	no assertion criteria provided	PF01040.17	40	0	0	Unique	Unique	NA	0.881	1.119	69.4340618	8.647
1	11273866	A	G	15900	ENSG00000120942	ENST00000376804	861	UBIAD1	NM_013319.3(UBIAD1):c.335A>G (p.Asp112Gly)	NA	NA	Pathogenic	1	no assertion criteria provided	PF01040.17	50	0	0	Unique	Unique	NA	0.881	1.119	35.90887661	6.744
1	11273886	A	G	15897	ENSG00000120942	ENST00000376804	858	UBIAD1	NM_013319.3(UBIAD1):c.355A>G (p.Arg119Gly)	NA	NA	Pathogenic	1	no assertion criteria provided	PF01040.17	57	0	0	Pathogenic	Pathogenic	NA	0.881	1.119	59.56827711	0.137
1	11273983	A	G	276178	ENSG00000120942	ENST00000376804	291825	UBIAD1	NM_013319.3(UBIAD1):c.452A>G (p.Tyr151Cys)	247	143158	Benign	0	criteria provided, single submitter	PF01040.17	84+5	0	0	Unique	Unique	NA	0.881	1.119	0	-0.579
1	11274042	T	C	15901	ENSG00000120942	ENST00000376804	862	UBIAD1	NM_013319.3(UBIAD1):c.511T>C (p.Ser171Pro)	NA	NA	Pathogenic	1	no assertion criteria provided	PF01040.17	103+1	0	0	Unique	Unique	NA	0.881	1.119	48.1480023	7.462
1	11274055	C	T	15898	ENSG00000120942	ENST00000376804	859	UBIAD1	NM_013319.3(UBIAD1):c.524C>T (p.Thr175Ile)	NA	NA	Pathogenic	1	no assertion criteria provided	PF01040.17	107	0	0	Unique	Unique	NA	0.881	1.119	85.46141745	7.359
1	11274060	G	C	15896	ENSG00000120942	ENST00000376810	857	UBIAD1	NM_013319.3(UBIAD1):c.529G>C (p.Gly177Arg)	NA	NA	Pathogenic	1	no assertion criteria provided	PF01040.17	108+1	1	0	Pathogenic	Pathogenic	0.564917892	0.881	1.119	85.46141745	9.323
1	11285644	G	A	49835	ENSG00000120942	ENST00000376810	41408	UBIAD1	NM_013319.3(UBIAD1):c.530G>A (p.Gly177Glu)	1	143280	Pathogenic	1	no assertion criteria provided	PF01040.17	108+1	1	0	Pathogenic	Pathogenic	0.564917892	0.881	1.119	85.46141745	9.564
1	11285670	G	A	15902	ENSG00000120942	ENST00000376804	863	UBIAD1	NM_013319.3(UBIAD1):c.556G>A (p.Gly186Arg)	NA	NA	Pathogenic	1	no assertion criteria provided	PF01040.17	118	0	0	Unique	Unique	NA	0.881	1.119	69.4340618	9.564
1	11285809	A	G	15899	ENSG00000120942	ENST00000376804	860	UBIAD1	NM_013319.3(UBIAD1):c.695A>G (p.Asn232Ser)	NA	NA	Pathogenic	1	no assertion criteria provided	PF01040.17	163	0	0	Unique	Unique	NA	0.881	1.119	88.91463374	8.911
1	11285822	C	G	15903	ENSG00000120942	ENST00000376804	864	UBIAD1	NM_013319.3(UBIAD1):c.708C>G (p.Asp236Glu)	NA	NA	Pathogenic	1	no assertion criteria provided	PF01040.17	167	0	0	Unique	Unique	NA	0.881	1.119	88.91463374	3.094
1	11285832	G	A	1290494	ENSG00000120942	ENST00000376804	1300209	UBIAD1	NM_013319.3(UBIAD1):c.718G>A (p.Asp240Asn)	1	143226	Likely pathogenic	1	criteria provided, single submitter	PF01040.17	171	0	0	Unique	Unique	NA	0.881	1.119	32.28469256	9.564
1	11501143	C	G	718116	ENSG00000204624	ENST00000294484	721203	DISP3	NM_020780.2(DISP3):c.151C>G (p.Leu51Val)	145	143280	Benign	0	criteria provided, single submitter	NA	NA	0	0	NA	NA	NA	0.91	1.5188	0	-0.104
1	11501635	G	T	731599	ENSG00000204624	ENST00000294484	725514	DISP3	NM_020780.2(DISP3):c.643G>T (p.Ala215Ser)	417	143348	Benign	0	criteria provided, single submitter	NA	NA	0	0	NA	NA	NA	0.91	1.5188	0	0.774
1	11516037	G	A	706601	ENSG00000204624	ENST00000294484	782971	DISP3	NM_020780.2(DISP3):c.1625G>A (p.Arg542His)	490	143178	Likely benign	0	criteria provided, single submitter	PF02460.17	309	0	0	Unique	Unique	0.543001467	0.91	1.5188	0	7.917
1	11524052	C	G	696004	ENSG00000204624	ENST00000294484	775510	DISP3	NM_020780.2(DISP3):c.2473C>G (p.Gln825Glu)	3930	143076	Benign	0	criteria provided, single submitter	NA	NA	0	0	NA	NA	NA	0.91	1.5188	0	5.516
1	11671308	G	A	706604	ENSG00000116663	ENST00000376753	787735	FBXO6	NM_018438.6(FBXO6):c.329G>A (p.Arg110His)	511	143250	Benign	0	criteria provided, single submitter	PF04300.12	32	0	0	Unique	Unique	0.648165722	1.187	-0.25126	0	0.106
1	11673837	G	A	706605	ENSG00000116663	ENST00000376753	787736	FBXO6	NM_018438.6(FBXO6):c.868G>A (p.Val290Ile)	295	143284	Likely benign	0	criteria provided, single submitter	NA	NA	0	0	NA	NA	NA	1.187	-0.25126	0	-0.352
1	11676902	C	T	745596	ENSG00000116670	ENST00000235310	743486	MAD2L2	NM_006341.4(MAD2L2):c.278G>A (p.Arg93His)	NA	NA	Likely benign	0	criteria provided, single submitter	PF02301.17	82	0	0	Unique	Unique	0.491082991	0.74	1.5685	0	3.84
1	11676926	A	T	359101	ENSG00000116670	ENST00000235310	372196	MAD2L2	NM_006341.4(MAD2L2):c.254T>A (p.Val85Glu)	NA	NA	Pathogenic	1	no assertion criteria provided	PF02301.17	74	0	0	Unique	Unique	0.491082991	0.74	1.5685	93.25336402	8.872
1	11711872	G	A	706618	ENSG00000162490	ENST00000294485	791147	DRAXIN	NM_198545.4(DRAXIN):c.664G>A (p.Gly222Arg)	688	143298	Benign	0	criteria provided, single submitter	PF15550.5	193	0	0	Unique	Unique	0.615507104	0.851	1.3212	0	6.79
1	11790681	C	G	963445	ENSG00000177000	ENST00000641407	975602	MTHFR	NM_005957.5(MTHFR):c.1970G>C (p.Ter657Ser)	NA	NA	Likely benign	0	no assertion criteria provided	NA	NA	1	0	NA	NA	NA	0.954	0.89567	0	0.559
1	11790682	A	G	185757	ENSG00000177000	ENST00000641407	187906	MTHFR	NM_005957.5(MTHFR):c.1969T>C (p.Ter657Arg)	NA	NA	Pathogenic	1	no assertion criteria provided	NA	NA	0	1	NA	NA	NA	0.954	0.89567	0	-0.038
1	11790693	G	A	266128	ENSG00000177000	ENST00000376583	281891	MTHFR	NM_005957.5(MTHFR):c.1958C>T (p.Thr653Met)	NA	NA	Benign	0	criteria provided, multiple submitters, no conflicts	NA	NA	0	0	NA	NA	NA	0.954	0.89567	0	-0.301
1	11790719	G	T	515060	ENSG00000177000	ENST00000376583	534628	MTHFR	NM_005957.5(MTHFR):c.1932C>A (p.Asn644Lys)	NA	NA	Benign	0	criteria provided, single submitter	NA	NA	0	0	NA	NA	NA	0.954	0.89567	0	1.564
1	11790768	A	G	185758	ENSG00000177000	ENST00000376583	187905	MTHFR	NM_005957.5(MTHFR):c.1883T>C (p.Leu628Pro)	NA	NA	Pathogenic	1	no assertion criteria provided	NA	NA	0	0	NA	NA	NA	0.954	0.89567	12.54568382	5.746
1	11790819	T	C	780282	ENSG00000177000	ENST00000376583	794841	MTHFR	NM_005957.5(MTHFR):c.1832A>G (p.Tyr611Cys)	NA	NA	Likely benign	0	criteria provided, single submitter	NA	NA	0	0	NA	NA	NA	0.954	0.89567	0	5.843
1	11790843	G	C	185759	ENSG00000177000	ENST00000376583	187904	MTHFR	NM_005957.5(MTHFR):c.1808C>G (p.Ser603Cys)	NA	NA	Pathogenic	1	no assertion criteria provided	NA	NA	0	0	NA	NA	NA	0.954	0.89567	0	9.449
1	11790858	A	G	185761	ENSG00000177000	ENST00000376583	187902	MTHFR	NM_005957.5(MTHFR):c.1793T>C (p.Leu598Pro)	NA	NA	Pathogenic	1	no assertion criteria provided	NA	NA	0	0	NA	NA	NA	0.954	0.89567	56.21830212	8.806
1	11791216	C	T	18566	ENSG00000177000	ENST00000376583	3527	MTHFR	NM_005957.5(MTHFR):c.1743G>A (p.Met581Ile)	NA	NA	Pathogenic	1	no assertion criteria provided	NA	NA	0	0	NA	NA	NA	0.954	0.89567	0	3.805
1	11791235	A	C	185764	ENSG00000177000	ENST00000376583	187899	MTHFR	NM_005957.5(MTHFR):c.1724T>G (p.Val575Gly)	NA	NA	Pathogenic	1	no assertion criteria provided	NA	NA	0	0	NA	NA	NA	0.954	0.89567	0	8.677
1	11792304	C	A	185767	ENSG00000177000	ENST00000376583	187896	MTHFR	NM_005957.5(MTHFR):c.1606G>T (p.Val536Phe)	NA	NA	Pathogenic	1	no assertion criteria provided	NA	NA	0	0	NA	NA	NA	0.954	0.89567	35.90887661	7.347
1	11792355	G	A	683278	ENSG00000177000	ENST00000376583	697065	MTHFR	NM_005957.5(MTHFR):c.1555C>T (p.Arg519Cys)	NA	NA	Benign	0	criteria provided, single submitter	NA	NA	0	0	NA	NA	NA	0.954	0.89567	0	6.382
1	11793920	T	C	861284	ENSG00000177000	ENST00000376583	873154	MTHFR	NM_005957.5(MTHFR):c.1517A>G (p.Tyr506Cys)	NA	NA	Pathogenic	1	no assertion criteria provided	NA	NA	1	0	NA	NA	NA	0.954	0.89567	0	7.565
1	11793921	A	C	185769	ENSG00000177000	ENST00000376583	187894	MTHFR	NM_005957.5(MTHFR):c.1516T>G (p.Tyr506Asp)	NA	NA	Pathogenic	1	no assertion criteria provided	NA	NA	1	0	NA	NA	NA	0.954	0.89567	67.55567257	8.818
1	11794389	A	G	1086976	ENSG00000177000	ENST00000376583	1098292	MTHFR	NM_005957.5(MTHFR):c.1316T>C (p.Leu439Pro)	NA	NA	Likely pathogenic	1	criteria provided, single submitter	NA	NA	0	0	NA	NA	NA	0.954	0.89567	35.90887661	8.692
1	11794441	C	T	683279	ENSG00000177000	ENST00000376583	697100	MTHFR	NM_005957.5(MTHFR):c.1264G>A (p.Gly422Arg)	NA	NA	Benign	0	criteria provided, single submitter	NA	NA	0	0	NA	NA	NA	0.954	0.89567	0	7.395
1	11794443	C	G	185771	ENSG00000177000	ENST00000376583	187892	MTHFR	NM_005957.5(MTHFR):c.1262G>C (p.Trp421Ser)	NA	NA	Likely pathogenic	1	criteria provided, multiple submitters, no conflicts	NA	NA	0	0	NA	NA	NA	0.954	0.89567	0	7.395
1	11794732	C	T	538939	ENSG00000177000	ENST00000376583	548463	MTHFR	NM_005957.5(MTHFR):c.1163G>A (p.Arg388His)	NA	NA	Likely pathogenic	1	criteria provided, single submitter	NA	NA	0	0	NA	NA	NA	0.954	0.89567	0	7.395
1	11794765	C	T	626684	ENSG00000177000	ENST00000376583	654511	MTHFR	NM_005957.5(MTHFR):c.1130G>A (p.Arg377His)	NA	NA	Likely pathogenic	1	criteria provided, single submitter	NA	NA	0	0	NA	NA	NA	0.954	0.89567	0	7.395
1	11794781	T	C	185773	ENSG00000177000	ENST00000376583	187890	MTHFR	NM_005957.5(MTHFR):c.1114A>G (p.Lys372Glu)	NA	NA	Pathogenic	1	no assertion criteria provided	NA	NA	0	0	NA	NA	NA	0.954	0.89567	88.13663463	7.498
1	11794807	C	T	185774	ENSG00000177000	ENST00000376583	187889	MTHFR	NM_005957.5(MTHFR):c.1088G>A (p.Arg363His)	NA	NA	Pathogenic	1	no assertion criteria provided	NA	NA	0	0	NA	NA	NA	0.954	0.89567	0	7.395
1	11794825	C	T	980511	ENSG00000177000	ENST00000376583	992586	MTHFR	NM_005957.5(MTHFR):c.1070G>A (p.Arg357His)	NA	NA	Pathogenic/Likely pathogenic	1	criteria provided, multiple submitters, no conflicts	NA	NA	0	0	NA	NA	NA	0.954	0.89567	7.9475666	7.395
1	11794835	G	A	185775	ENSG00000177000	ENST00000376583	187888	MTHFR	NM_005957.5(MTHFR):c.1060C>T (p.His354Tyr)	NA	NA	Pathogenic	1	no assertion criteria provided	NA	NA	0	0	NA	NA	NA	0.954	0.89567	0	4.982
1	11794853	G	A	185776	ENSG00000177000	ENST00000376583	187887	MTHFR	NM_005957.5(MTHFR):c.1042C>T (p.Pro348Ser)	NA	NA	Pathogenic	1	no assertion criteria provided	NA	NA	0	0	NA	NA	NA	0.954	0.89567	56.21830212	9.377
1	11794862	G	A	224594	ENSG00000177000	ENST00000376583	222896	MTHFR	NM_005957.5(MTHFR):c.1033C>T (p.Arg345Cys)	NA	NA	Pathogenic/Likely pathogenic	1	criteria provided, multiple submitters, no conflicts	NA	NA	0	0	NA	NA	NA	0.954	0.89567	20.51360353	9.377
1	11795114	A	C	18562	ENSG00000177000	ENST00000376583	3523	MTHFR	NM_005957.5(MTHFR):c.1015T>G (p.Trp339Gly)	NA	NA	Pathogenic	1	no assertion criteria provided	NA	NA	0	0	NA	NA	NA	0.954	0.89567	7.9475666	8.661
1	11795116	A	G	626687	ENSG00000177000	ENST00000376583	657146	MTHFR	NM_005957.5(MTHFR):c.1013T>C (p.Met338Thr)	NA	NA	Pathogenic	1	criteria provided, single submitter	NA	NA	0	0	NA	NA	NA	0.954	0.89567	0	8.661
1	11795120	C	T	963446	ENSG00000177000	ENST00000376583	975601	MTHFR	NM_005957.5(MTHFR):c.1009G>A (p.Gly337Arg)	NA	NA	Likely benign	0	no assertion criteria provided	PF02219.16	287	0	0	Unique	Unique	NA	0.954	0.89567	42.24767004	7.333
1	11795125	C	T	185777	ENSG00000177000	ENST00000376583	187886	MTHFR	NM_005957.5(MTHFR):c.1004G>A (p.Arg335His)	NA	NA	Pathogenic	1	criteria provided, single submitter	PF02219.16	285	0	0	Unique	Unique	NA	0.954	0.89567	0	3.631
1	11795158	T	C	18561	ENSG00000177000	ENST00000376583	3522	MTHFR	NM_005957.5(MTHFR):c.971A>G (p.Asn324Ser)	NA	NA	Pathogenic	1	no assertion criteria provided	PF02219.16	274	0	0	Unique	Unique	NA	0.954	0.89567	18.03259805	7.435
1	11795161	A	G	18568	ENSG00000177000	ENST00000376583	3529	MTHFR	NM_005957.5(MTHFR):c.968T>C (p.Leu323Pro)	NA	NA	Pathogenic	1	no assertion criteria provided	PF02219.16	273	0	0	Unique	Unique	NA	0.954	0.89567	0	8.661
1	11796217	A	C	185779	ENSG00000177000	ENST00000376583	187884	MTHFR	NM_005957.5(MTHFR):c.769T>G (p.Phe257Val)	NA	NA	Pathogenic	1	no assertion criteria provided	PF02219.16	208	0	0	Unique	Unique	NA	0.954	0.89567	66.8749552	8.515
1	11796222	C	A	185781	ENSG00000177000	ENST00000376583	187882	MTHFR	NM_005957.5(MTHFR):c.764G>T (p.Gly255Val)	NA	NA	Pathogenic	1	no assertion criteria provided	PF02219.16	206	0	0	Unique	Unique	NA	0.954	0.89567	12.54568382	7.205
1	11796226	G	A	185782	ENSG00000177000	ENST00000376583	187881	MTHFR	NM_005957.5(MTHFR):c.760C>T (p.Pro254Ser)	NA	NA	Pathogenic	1	no assertion criteria provided	PF02219.16	205	0	0	Unique	Unique	NA	0.954	0.89567	0	9.137
1	11796306	G	A	788723	ENSG00000177000	ENST00000376486	800827	MTHFR	NM_005957.5(MTHFR):c.680C>T (p.Thr227Met)	NA	NA	Pathogenic	1	criteria provided, single submitter	PF02219.16	178	0	0	Unique	Unique	NA	0.954	0.89567	0	5.12
1	11796313	T	G	185784	ENSG00000177000	ENST00000376486	187879	MTHFR	NM_005957.5(MTHFR):c.673A>C (p.Ile225Leu)	NA	NA	Pathogenic	1	no assertion criteria provided	PF02219.16	176	0	0	Unique	Unique	NA	0.954	0.89567	0	1.305
1	11796382	G	T	224596	ENSG00000177000	ENST00000376486	222894	MTHFR	NM_005957.5(MTHFR):c.604C>A (p.Pro202Thr)	NA	NA	Pathogenic	1	no assertion criteria provided	PF02219.16	153	0	0	Unique	Unique	NA	0.954	0.89567	66.8749552	9.137
1	11796384	T	G	980590	ENSG00000177000	ENST00000376486	992662	MTHFR	NM_005957.5(MTHFR):c.602A>C (p.His201Pro)	NA	NA	Likely pathogenic	1	no assertion criteria provided	PF02219.16	152	0	0	Unique	Unique	NA	0.954	0.89567	66.8749552	5.615
1	11796399	C	T	185786	ENSG00000177000	ENST00000376486	187877	MTHFR	NM_005957.5(MTHFR):c.587G>A (p.Gly196Asp)	NA	NA	Pathogenic	1	no assertion criteria provided	PF02219.16	147	0	0	Unique	Unique	NA	0.954	0.89567	18.03259805	7.134
1	11800214	G	A	1036755	ENSG00000177000	ENST00000376486	1048667	MTHFR	NM_005957.5(MTHFR):c.584C>T (p.Ala195Val)	NA	NA	Likely pathogenic	1	criteria provided, single submitter	PF02219.16	146	0	0	Unique	Unique	NA	0.954	0.89567	0	9.214
1	11800322	T	C	969111	ENSG00000177000	ENST00000376486	981033	MTHFR	NM_005957.5(MTHFR):c.476A>G (p.Asp159Gly)	NA	NA	Likely pathogenic	1	criteria provided, single submitter	PF02219.16	108	0	0	Unique	Unique	NA	0.954	0.89567	78.5231978	7.329
1	11801166	C	T	18558	ENSG00000177000	ENST00000376486	3519	MTHFR	NM_005957.5(MTHFR):c.470G>A (p.Arg157Gln)	NA	NA	Pathogenic	1	criteria provided, single submitter	PF02219.16	106	0	0	Unique	Unique	NA	0.954	0.89567	0	7.254
1	11801177	G	C	983738	ENSG00000177000	ENST00000376486	996033	MTHFR	NM_005957.5(MTHFR):c.459C>G (p.Ile153Met)	NA	NA	Likely pathogenic	1	criteria provided, single submitter	PF02219.16	102	0	0	Unique	Unique	NA	0.954	0.89567	0	5.009
1	11801196	T	G	185788	ENSG00000177000	ENST00000376486	187875	MTHFR	NM_005957.5(MTHFR):c.440A>C (p.Gln147Pro)	NA	NA	Pathogenic	1	no assertion criteria provided	PF02219.16	96	0	0	Unique	Unique	NA	0.954	0.89567	89.68782152	0.013
1	11801220	G	A	224597	ENSG00000177000	ENST00000376486	222893	MTHFR	NM_005957.5(MTHFR):c.416C>T (p.Thr139Met)	NA	NA	Pathogenic	1	no assertion criteria provided	PF02219.16	88	0	0	Unique	Unique	NA	0.954	0.89567	0	7.268
1	11801248	A	G	185789	ENSG00000177000	ENST00000376486	187874	MTHFR	NM_005957.5(MTHFR):c.388T>C (p.Cys130Arg)	NA	NA	Pathogenic	1	no assertion criteria provided	PF02219.16	79	0	0	Unique	Unique	NA	0.954	0.89567	56.21830212	8.575
1	11801257	G	A	185790	ENSG00000177000	ENST00000376486	187873	MTHFR	NM_005957.5(MTHFR):c.379C>T (p.His127Tyr)	NA	NA	Likely pathogenic	1	criteria provided, single submitter	PF02219.16	76	0	0	Unique	Unique	NA	0.954	0.89567	0	9.202
1	11801392	G	A	185793	ENSG00000177000	ENST00000376486	187870	MTHFR	NM_005957.5(MTHFR):c.244C>T (p.Arg82Trp)	NA	NA	Pathogenic	1	no assertion criteria provided	PF02219.16	35	0	0	Unique	Unique	NA	0.954	0.89567	7.9475666	7.375
1	11801399	C	A	513228	ENSG00000177000	ENST00000376486	522640	MTHFR	NM_005957.5(MTHFR):c.237G>T (p.Arg79Ser)	NA	NA	Likely pathogenic	1	criteria provided, single submitter	PF02219.16	32	0	0	Unique	Unique	NA	0.954	0.89567	42.24767004	1.347
1	11802915	G	C	185794	ENSG00000177000	ENST00000376486	187869	MTHFR	NM_005957.5(MTHFR):c.202C>G (p.Arg68Gly)	NA	NA	Pathogenic/Likely pathogenic	1	criteria provided, multiple submitters, no conflicts	PF02219.16	21	0	0	Unique	Unique	NA	0.954	0.89567	0	6.22
1	11802941	C	G	185795	ENSG00000177000	ENST00000376486	187868	MTHFR	NM_005957.5(MTHFR):c.176G>C (p.Trp59Ser)	NA	NA	Pathogenic	1	no assertion criteria provided	PF02219.16	12	0	0	Unique	Unique	NA	0.954	0.89567	0	7.357
1	11802962	C	T	556564	ENSG00000177000	ENST00000376486	570071	MTHFR	NM_005957.5(MTHFR):c.155G>A (p.Arg52Gln)	NA	NA	Pathogenic	1	criteria provided, multiple submitters, no conflicts	PF02219.16	5	0	0	Unique	Unique	NA	0.954	0.89567	0	7.357
1	11802980	C	T	185796	ENSG00000177000	ENST00000376486	187867	MTHFR	NM_005957.5(MTHFR):c.137G>A (p.Arg46Gln)	NA	NA	Pathogenic	1	no assertion criteria provided	NA	NA	0	1	NA	NA	NA	0.954	0.89567	0	2.45
1	11802981	G	A	185797	ENSG00000177000	ENST00000376486	187866	MTHFR	NM_005957.5(MTHFR):c.136C>T (p.Arg46Trp)	NA	NA	Likely benign	0	criteria provided, single submitter	NA	NA	1	0	NA	NA	NA	0.954	0.89567	0	2.414
1	11803116	T	C	495049	ENSG00000177000	ENST00000376486	504083	MTHFR	NM_005957.5(MTHFR):c.1A>G (p.Met1Val)	NA	NA	Likely pathogenic	1	criteria provided, single submitter	NA	NA	0	0	NA	NA	NA	0.954	0.89567	0	5.105
1	11834535	G	A	696022	ENSG00000011021	ENST00000312413	769504	CLCN6	NM_001286.5(CLCN6):c.1738G>A (p.Val580Met)	300	143274	Likely benign	0	criteria provided, single submitter	NA	NA	0	0	NA	NA	NA	0.874	1.5924	0	4.881
1	11847211	G	T	557006	ENSG00000175206	ENST00000376476	578290	NPPA	NM_006172.4(NPPA):c.352C>A (p.Leu118Met)	NA	NA	Likely benign	0	criteria provided, multiple submitters, no conflicts	NA	NA	0	0	NA	NA	NA	1.272	-0.26557	0	1.417
1	11847271	C	T	390808	ENSG00000175206	ENST00000376476	415936	NPPA	NM_006172.4(NPPA):c.292G>A (p.Gly98Arg)	NA	NA	Likely benign	0	criteria provided, single submitter	NA	NA	0	0	NA	NA	NA	1.272	-0.26557	0	1.693
1	11847291	T	C	447106	ENSG00000175206	ENST00000376476	469607	NPPA	NM_006172.4(NPPA):c.272A>G (p.Gln91Arg)	NA	NA	Benign/Likely benign	0	criteria provided, multiple submitters, no conflicts	NA	NA	0	0	NA	NA	NA	1.272	-0.26557	0	1.723
1	11847373	T	G	132361	ENSG00000175206	ENST00000376476	126847	NPPA	NM_006172.4(NPPA):c.190A>C (p.Ser64Arg)	NA	NA	Benign/Likely benign	0	criteria provided, multiple submitters, no conflicts	NA	NA	0	0	NA	NA	NA	1.272	-0.26557	0	1.045
1	11847591	C	T	1153212	ENSG00000175206	ENST00000376480	1169995	NPPA	NM_006172.4(NPPA):c.94G>A (p.Val32Met)	NA	NA	Benign	0	criteria provided, multiple submitters, no conflicts	NA	NA	0	0	NA	NA	NA	1.272	-0.26557	0	-0.36
1	11847602	A	G	390812	ENSG00000175206	ENST00000376480	415934	NPPA	NM_006172.4(NPPA):c.83T>C (p.Met28Thr)	NA	NA	Benign/Likely benign	0	criteria provided, multiple submitters, no conflicts	NA	NA	0	0	NA	NA	NA	1.272	-0.26557	0	0.894
1	11858322	C	A	706622	ENSG00000120937	ENST00000376468	787694	NPPB	NM_002521.3(NPPB):c.280G>T (p.Val94Phe)	NA	NA	Benign	0	criteria provided, single submitter	NA	NA	0	0	NA	NA	NA	1.25	-0.15248	0	-4.279
1	11858387	C	T	731627	ENSG00000120937	ENST00000376468	722224	NPPB	NM_002521.3(NPPB):c.215G>A (p.Arg72His)	NA	NA	Benign	0	criteria provided, single submitter	NA	NA	0	0	NA	NA	NA	1.25	-0.15248	0	-1.389
1	11858760	C	A	718131	ENSG00000120937	ENST00000376468	710871	NPPB	NM_002521.3(NPPB):c.74G>T (p.Arg25Leu)	NA	NA	Benign	0	criteria provided, single submitter	NA	NA	0	0	NA	NA	NA	1.25	-0.15248	0	-2.544
1	11949854	G	A	257912	ENSG00000083444	ENST00000196061	263938	PLOD1	NM_000302.4(PLOD1):c.250G>A (p.Ala84Thr)	3728	143282	Benign	0	criteria provided, multiple submitters, no conflicts	NA	NA	0	0	NA	NA	NA	1.027	0.39363	0	8.063
1	11949899	G	A	193408	ENSG00000083444	ENST00000196061	196247	PLOD1	NM_000302.4(PLOD1):c.295G>A (p.Ala99Thr)	37799	143038	Benign	0	criteria provided, multiple submitters, no conflicts	NA	NA	0	0	NA	NA	NA	1.027	0.39363	0	1.264
1	11950412	G	T	249372	ENSG00000083444	ENST00000196061	255804	PLOD1	NM_000302.4(PLOD1):c.358G>T (p.Ala120Ser)	20007	143190	Benign	0	criteria provided, multiple submitters, no conflicts	NA	NA	0	0	NA	NA	NA	1.027	0.39363	0	2.32
1	11952665	A	T	498024	ENSG00000083444	ENST00000196061	514191	PLOD1	NM_000302.4(PLOD1):c.509A>T (p.Glu170Val)	93	143244	Benign	0	criteria provided, multiple submitters, no conflicts	NA	NA	0	0	NA	NA	NA	1.027	0.39363	0	4.385
1	11952711	G	T	257913	ENSG00000083444	ENST00000196061	263963	PLOD1	NM_000302.4(PLOD1):c.555G>T (p.Lys185Asn)	402	143314	Benign/Likely benign	0	criteria provided, multiple submitters, no conflicts	NA	NA	0	0	NA	NA	NA	1.027	0.39363	0	1.591
1	11952720	G	C	433837	ENSG00000083444	ENST00000196061	440166	PLOD1	NM_000302.4(PLOD1):c.564G>C (p.Leu188Phe)	148	143290	Benign/Likely benign	0	criteria provided, multiple submitters, no conflicts	NA	NA	0	0	NA	NA	NA	1.027	0.39363	0	1.751
1	11957902	A	G	433841	ENSG00000083444	ENST00000196061	440170	PLOD1	NM_000302.4(PLOD1):c.802A>G (p.Thr268Ala)	519	143166	Benign	0	criteria provided, multiple submitters, no conflicts	NA	NA	0	0	NA	NA	NA	1.027	0.39363	0	0.857
1	11958577	C	A	515093	ENSG00000083444	ENST00000196061	529363	PLOD1	NM_000302.4(PLOD1):c.905C>A (p.Ser302Tyr)	4	143250	Likely benign	0	criteria provided, single submitter	NA	NA	0	0	NA	NA	NA	1.027	0.39363	0	2.634
1	11963575	G	A	257916	ENSG00000083444	ENST00000196061	263885	PLOD1	NM_000302.4(PLOD1):c.1141G>A (p.Val381Met)	937	143260	Benign/Likely benign	0	criteria provided, multiple submitters, no conflicts	NA	NA	0	0	NA	NA	NA	1.027	0.39363	0	-0.202
1	11965504	C	T	276431	ENSG00000083444	ENST00000196061	292304	PLOD1	NM_000302.4(PLOD1):c.1495C>T (p.Arg499Trp)	44	143222	Benign/Likely benign	0	criteria provided, multiple submitters, no conflicts	NA	NA	0	0	NA	NA	NA	1.027	0.39363	0	1.33
1	11965591	G	A	447224	ENSG00000083444	ENST00000196061	459811	PLOD1	NM_000302.4(PLOD1):c.1582G>A (p.Glu528Lys)	108	143284	Likely benign	0	criteria provided, multiple submitters, no conflicts	NA	NA	0	0	NA	NA	NA	1.027	0.39363	0	4.628
1	11970750	G	C	29411	ENSG00000083444	ENST00000196061	14372	PLOD1	NM_000302.4(PLOD1):c.1836G>C (p.Trp612Cys)	NA	NA	Pathogenic	1	no assertion criteria provided	NA	NA	0	0	NA	NA	NA	1.027	0.39363	0	9.999
1	11974699	C	T	215017	ENSG00000083444	ENST00000196061	242449	PLOD1	NM_000302.4(PLOD1):c.2075C>T (p.Pro692Leu)	22	143270	Likely benign	0	criteria provided, multiple submitters, no conflicts	PF03171.19	64	0	0	Unique	Unique	0.678829382	1.027	0.39363	0	7.905
1	11974738	C	T	404890	ENSG00000083444	ENST00000196061	421155	PLOD1	NM_000302.4(PLOD1):c.2114C>T (p.Thr705Met)	3	143294	Likely pathogenic	1	criteria provided, single submitter	PF03171.19	77	0	0	Unique	Unique	0.678829382	1.027	0.39363	0	7.905
1	11989169	A	G	576404	ENSG00000116688	ENST00000235329	585711	MFN2	NM_014874.4(MFN2):c.1A>G (p.Met1Val)	NA	NA	Likely pathogenic	1	criteria provided, single submitter	NA	NA	0	0	NA	NA	NA	0.847	1.6575	18.03259805	7.014
1	11989322	G	A	540436	ENSG00000116688	ENST00000235329	549684	MFN2	NM_014874.4(MFN2):c.154G>A (p.Glu52Lys)	NA	NA	Likely pathogenic	1	no assertion criteria provided	NA	NA	0	0	NA	NA	NA	0.847	1.6575	56.21830212	9.602
1	11992584	G	T	17312	ENSG00000116688	ENST00000235329	2273	MFN2	NM_014874.4(MFN2):c.205G>T (p.Val69Phe)	NA	NA	Pathogenic	1	no assertion criteria provided	NA	NA	0	1	NA	NA	NA	0.847	1.6575	0	3.89
1	11992584	G	A	862130	ENSG00000116688	ENST00000235329	873747	MFN2	NM_014874.4(MFN2):c.205G>A (p.Val69Ile)	2	143286	Likely benign	0	criteria provided, single submitter	NA	NA	1	0	NA	NA	NA	0.847	1.6575	0	3.89
1	11992600	A	G	624889	ENSG00000116688	ENST00000235329	637311	MFN2	NM_014874.4(MFN2):c.221A>G (p.Gln74Arg)	NA	NA	Likely pathogenic	1	criteria provided, single submitter	NA	NA	0	0	NA	NA	NA	0.847	1.6575	66.8749552	8.942
1	11992606	T	C	17309	ENSG00000116688	ENST00000235329	2270	MFN2	NM_014874.4(MFN2):c.227T>C (p.Leu76Pro)	1	143304	Pathogenic	1	criteria provided, multiple submitters, no conflicts	NA	NA	0	0	NA	NA	NA	0.847	1.6575	0	1.888
1	11992641	A	T	626738	ENSG00000116688	ENST00000235329	653992	MFN2	NM_014874.4(MFN2):c.262A>T (p.Ile88Phe)	NA	NA	Pathogenic	1	criteria provided, single submitter	NA	NA	1	0	NA	NA	NA	0.847	1.6575	80.62541465	8.947
1	11992642	T	C	982358	ENSG00000116688	ENST00000235329	994586	MFN2	NM_014874.4(MFN2):c.263T>C (p.Ile88Thr)	NA	NA	Pathogenic/Likely pathogenic	1	criteria provided, multiple submitters, no conflicts	NA	NA	1	0	NA	NA	NA	0.847	1.6575	80.62541465	7.674
1	11992654	T	C	624892	ENSG00000116688	ENST00000235329	637730	MFN2	NM_014874.4(MFN2):c.275T>C (p.Leu92Pro)	NA	NA	Pathogenic	1	criteria provided, single submitter	NA	NA	0	0	NA	NA	NA	0.847	1.6575	80.62541465	7.674
1	11992659	C	T	17315	ENSG00000116688	ENST00000235329	2276	MFN2	NM_014874.4(MFN2):c.280C>T (p.Arg94Trp)	NA	NA	Pathogenic	1	criteria provided, multiple submitters, no conflicts	NA	NA	2	0	NA	NA	NA	0.847	1.6575	80.62541465	3.14
1	11992659	C	G	624894	ENSG00000116688	ENST00000235329	637495	MFN2	NM_014874.4(MFN2):c.280C>G (p.Arg94Gly)	NA	NA	Pathogenic	1	criteria provided, multiple submitters, no conflicts	NA	NA	2	0	NA	NA	NA	0.847	1.6575	80.62541465	3.14
1	11992660	G	A	17307	ENSG00000116688	ENST00000235329	2268	MFN2	NM_014874.4(MFN2):c.281G>A (p.Arg94Gln)	NA	NA	Pathogenic	1	criteria provided, multiple submitters, no conflicts	NA	NA	2	0	NA	NA	NA	0.847	1.6575	0	9.602
1	11992664	G	C	447068	ENSG00000116688	ENST00000235329	476770	MFN2	NM_014874.4(MFN2):c.285G>C (p.Arg95Ser)	NA	NA	Pathogenic	1	criteria provided, single submitter	NA	NA	0	0	NA	NA	NA	0.847	1.6575	30.36334105	1.539
1	11992689	C	T	17320	ENSG00000116688	ENST00000235329	2281	MFN2	NM_014874.4(MFN2):c.310C>T (p.Arg104Trp)	NA	NA	Pathogenic	1	criteria provided, multiple submitters, no conflicts	PF00350.22	6	1	0	Pathogenic	Pathogenic	0.454918104	0.847	1.6575	92.56570054	3.545
1	11992690	G	A	624897	ENSG00000116688	ENST00000235329	637289	MFN2	NM_014874.4(MFN2):c.311G>A (p.Arg104Gln)	NA	NA	Likely pathogenic	1	criteria provided, single submitter	PF00350.22	6	1	0	Pathogenic	Pathogenic	0.454918104	0.847	1.6575	92.56570054	9.602
1	11996157	A	G	515078	ENSG00000116688	ENST00000235329	543234	MFN2	NM_014874.4(MFN2):c.313A>G (p.Thr105Ala)	NA	NA	Pathogenic	1	criteria provided, single submitter	PF00350.22	7	1	0	Pathogenic	Pathogenic	0.454918104	0.847	1.6575	92.56570054	8.947
1	11996158	C	T	210585	ENSG00000116688	ENST00000235329	214652	MFN2	NM_014874.4(MFN2):c.314C>T (p.Thr105Met)	NA	NA	Pathogenic/Likely pathogenic	1	criteria provided, multiple submitters, no conflicts	PF00350.22	7	1	0	Pathogenic	Pathogenic	0.454918104	0.847	1.6575	92.56570054	7.568
1	11996162	C	G	447173	ENSG00000116688	ENST00000235329	476771	MFN2	NM_014874.4(MFN2):c.318C>G (p.Ser106Arg)	NA	NA	Likely pathogenic	1	criteria provided, single submitter	PF00350.22	8	0	0	Unique	Unique	0.454918104	0.847	1.6575	92.56570054	1.136
1	11996178	G	A	578360	ENSG00000116688	ENST00000235329	587402	MFN2	NM_014874.4(MFN2):c.334G>A (p.Val112Met)	NA	NA	Pathogenic/Likely pathogenic	1	criteria provided, multiple submitters, no conflicts	PF00350.22	14	0	0	Pathogenic	Pathogenic	0.454918104	0.847	1.6575	0	9.602
1	11996226	C	T	1182773	ENSG00000116688	ENST00000235329	1193107	MFN2	NM_014874.4(MFN2):c.382C>T (p.His128Tyr)	NA	NA	Pathogenic	1	criteria provided, single submitter	PF00350.22	30	0	0	Pathogenic	Pathogenic	0.454918104	0.847	1.6575	90.53503899	7.548
1	11996280	C	T	213787	ENSG00000116688	ENST00000235329	217163	MFN2	NM_014874.4(MFN2):c.436C>T (p.Leu146Phe)	NA	NA	Pathogenic/Likely pathogenic	1	criteria provided, multiple submitters, no conflicts	PF00350.22	51	0	0	Unique	Unique	0.454918104	0.847	1.6575	56.21830212	3.46
1	11997301	T	G	244147	ENSG00000116688	ENST00000235329	243073	MFN2	NM_014874.4(MFN2):c.479T>G (p.Val160Gly)	NA	NA	Likely pathogenic	1	criteria provided, single submitter	PF00350.22	65	0	0	Unique	Unique	0.454918104	0.847	1.6575	35.90887661	7.667
1	11997315	C	G	17314	ENSG00000116688	ENST00000235329	2275	MFN2	NM_014874.4(MFN2):c.493C>G (p.His165Asp)	NA	NA	Pathogenic	1	criteria provided, single submitter	PF00350.22	70	2	0	Pathogenic	Pathogenic	0.454918104	0.847	1.6575	94.42469488	7.561
1	11997315	C	T	433691	ENSG00000116688	ENST00000235329	439897	MFN2	NM_014874.4(MFN2):c.493C>T (p.His165Tyr)	NA	NA	Pathogenic	1	criteria provided, multiple submitters, no conflicts	PF00350.22	70	2	0	Pathogenic	Pathogenic	0.454918104	0.847	1.6575	94.42469488	7.561
1	11997316	A	G	213788	ENSG00000116688	ENST00000235329	217164	MFN2	NM_014874.4(MFN2):c.494A>G (p.His165Arg)	NA	NA	Pathogenic	1	criteria provided, multiple submitters, no conflicts	PF00350.22	70	2	0	Pathogenic	Pathogenic	0.454918104	0.847	1.6575	94.42469488	8.938
1	11997319	C	T	556900	ENSG00000116688	ENST00000235329	575387	MFN2	NM_014874.4(MFN2):c.497C>T (p.Ala166Val)	NA	NA	Pathogenic/Likely pathogenic	1	criteria provided, multiple submitters, no conflicts	PF00350.22	71	0	0	Unique	Unique	0.454918104	0.847	1.6575	94.42469488	7.561
1	11997348	G	A	244148	ENSG00000116688	ENST00000235329	243074	MFN2	NM_014874.4(MFN2):c.526G>A (p.Gly176Ser)	NA	NA	Likely pathogenic	1	criteria provided, single submitter	PF00350.22	81	0	0	Unique	Unique	0.454918104	0.847	1.6575	56.86266368	9.593
1	11998787	C	T	17318	ENSG00000116688	ENST00000235329	2279	MFN2	NM_014874.4(MFN2):c.617C>T (p.Thr206Ile)	NA	NA	Pathogenic	1	criteria provided, single submitter	PF00350.22	114	0	0	Unique	Unique	0.454918104	0.847	1.6575	92.80558748	7.537
1	11998798	G	T	404894	ENSG00000116688	ENST00000235329	420142	MFN2	NM_014874.4(MFN2):c.628G>T (p.Asp210Tyr)	NA	NA	Pathogenic	1	criteria provided, single submitter	PF00350.22	118	0	0	Unique	Unique	0.454918104	0.847	1.6575	92.80558748	9.561
1	11998808	T	C	556615	ENSG00000116688	ENST00000235329	575481	MFN2	NM_014874.4(MFN2):c.638T>C (p.Ile213Thr)	NA	NA	Pathogenic	1	criteria provided, single submitter	PF00350.22	122	0	0	Unique	Unique	0.454918104	0.847	1.6575	92.80558748	7.576
1	11998817	T	C	39693	ENSG00000116688	ENST00000235329	30736	MFN2	NM_014874.4(MFN2):c.647T>C (p.Phe216Ser)	6	143236	Pathogenic/Likely pathogenic	1	criteria provided, multiple submitters, no conflicts	PF00350.22	125	0	0	Unique	Unique	0.454918104	0.847	1.6575	0	7.576
1	11998829	C	T	244189	ENSG00000116688	ENST00000235329	245943	MFN2	NM_014874.4(MFN2):c.659C>T (p.Ala220Val)	NA	NA	Likely pathogenic	1	criteria provided, single submitter	PF00350.22	129	0	0	Unique	Unique	0.454918104	0.847	1.6575	98.24657176	7.471
1	11998862	C	T	624917	ENSG00000116688	ENST00000235329	637741	MFN2	NM_014874.4(MFN2):c.692C>T (p.Ser231Phe)	NA	NA	Pathogenic/Likely pathogenic	1	criteria provided, multiple submitters, no conflicts	PF00350.22	140	0	0	Pathogenic	Pathogenic	0.454918104	0.847	1.6575	98.24657176	7.537
1	11998871	T	A	966391	ENSG00000116688	ENST00000235329	978264	MFN2	NM_014874.4(MFN2):c.701T>A (p.Met234Lys)	NA	NA	Likely pathogenic	1	criteria provided, single submitter	PF00350.22	143	0	0	Pathogenic	Pathogenic	0.454918104	0.847	1.6575	98.24657176	7.642
1	11998997	T	G	558084	ENSG00000116688	ENST00000235329	567033	MFN2	NM_014874.4(MFN2):c.718T>G (p.Phe240Val)	NA	NA	Pathogenic	1	criteria provided, single submitter	PF00350.22	149	2	0	Pathogenic	Pathogenic	0.454918104	0.847	1.6575	91.70472026	7.674
1	11998999	C	A	221076	ENSG00000116688	ENST00000235329	220333	MFN2	NM_014874.4(MFN2):c.720C>A (p.Phe240Leu)	NA	NA	Likely pathogenic	1	criteria provided, single submitter	PF00350.22	149	1	0	Pathogenic	Pathogenic	0.454918104	0.847	1.6575	91.70472026	1.217
1	11998999	C	G	430974	ENSG00000116688	ENST00000235329	437424	MFN2	NM_014874.4(MFN2):c.720C>G (p.Phe240Leu)	NA	NA	Likely pathogenic	1	criteria provided, single submitter	PF00350.22	149	1	0	Pathogenic	Pathogenic	0.454918104	0.847	1.6575	91.70472026	1.217
1	11999009	G	T	244137	ENSG00000116688	ENST00000235329	243057	MFN2	NM_014874.4(MFN2):c.730G>T (p.Val244Leu)	NA	NA	Pathogenic	1	criteria provided, single submitter	PF00350.22	153	1	0	Pathogenic	Pathogenic	0.454918104	0.847	1.6575	91.70472026	9.602
1	11999009	G	A	244149	ENSG00000116688	ENST00000235329	243066	MFN2	NM_014874.4(MFN2):c.730G>A (p.Val244Met)	NA	NA	Pathogenic	1	criteria provided, multiple submitters, no conflicts	PF00350.22	153	1	0	Pathogenic	Pathogenic	0.454918104	0.847	1.6575	91.70472026	9.602
1	11999021	C	G	624922	ENSG00000116688	ENST00000235329	637496	MFN2	NM_014874.4(MFN2):c.742C>G (p.Leu248Val)	NA	NA	Likely pathogenic	1	criteria provided, single submitter	PF00350.22	157	0	0	Unique	Unique	0.454918104	0.847	1.6575	18.03259805	3.899
1	11999025	C	T	198602	ENSG00000116688	ENST00000235329	202171	MFN2	NM_014874.4(MFN2):c.746C>T (p.Ser249Phe)	NA	NA	Pathogenic/Likely pathogenic	1	criteria provided, multiple submitters, no conflicts	PF00350.22	158	0	0	Unique	Unique	0.454918104	0.847	1.6575	0	7.568
1	11999027	C	T	515150	ENSG00000116688	ENST00000235329	543219	MFN2	NM_014874.4(MFN2):c.748C>T (p.Arg250Trp)	2	143246	Pathogenic/Likely pathogenic	1	criteria provided, multiple submitters, no conflicts	PF00350.22	159	0	0	Unique	Unique	0.454918104	0.847	1.6575	0	3.837
1	11999030	C	G	17311	ENSG00000116688	ENST00000235329	2272	MFN2	NM_014874.4(MFN2):c.751C>G (p.Pro251Ala)	NA	NA	Pathogenic	1	criteria provided, single submitter	PF00350.22	160	2	0	Pathogenic	Pathogenic	0.454918104	0.847	1.6575	63.0551767	7.568
1	11999031	C	G	556903	ENSG00000116688	ENST00000235329	577604	MFN2	NM_014874.4(MFN2):c.752C>G (p.Pro251Arg)	NA	NA	Likely pathogenic	1	criteria provided, single submitter	PF00350.22	160	2	0	Pathogenic	Pathogenic	0.454918104	0.847	1.6575	63.0551767	7.568
1	11999031	C	T	624923	ENSG00000116688	ENST00000235329	637945	MFN2	NM_014874.4(MFN2):c.752C>T (p.Pro251Leu)	NA	NA	Likely pathogenic	1	criteria provided, single submitter	PF00350.22	160	2	0	Pathogenic	Pathogenic	0.454918104	0.847	1.6575	63.0551767	7.568
1	11999054	C	T	165484	ENSG00000116688	ENST00000235329	155730	MFN2	NM_014874.4(MFN2):c.775C>T (p.Arg259Cys)	NA	NA	Pathogenic/Likely pathogenic	1	criteria provided, multiple submitters, no conflicts	NA	NA	2	0	NA	NA	NA	0.847	1.6575	51.15221293	7.568
1	11999055	G	A	556905	ENSG00000116688	ENST00000235329	577496	MFN2	NM_014874.4(MFN2):c.776G>A (p.Arg259His)	1	143252	Pathogenic	1	criteria provided, single submitter	NA	NA	2	0	NA	NA	NA	0.847	1.6575	0	9.602
1	11999055	G	T	624925	ENSG00000116688	ENST00000235329	637279	MFN2	NM_014874.4(MFN2):c.776G>T (p.Arg259Leu)	NA	NA	Pathogenic	1	criteria provided, single submitter	NA	NA	2	0	NA	NA	NA	0.847	1.6575	0	9.602
1	12001411	A	G	17316	ENSG00000116688	ENST00000235329	2277	MFN2	NM_014874.4(MFN2):c.827A>G (p.Gln276Arg)	NA	NA	Likely pathogenic	1	criteria provided, single submitter	NA	NA	1	0	NA	NA	NA	0.847	1.6575	63.0551767	8.947
1	12001412	G	T	1054734	ENSG00000116688	ENST00000235329	1066607	MFN2	NM_014874.4(MFN2):c.828G>T (p.Gln276His)	NA	NA	Likely pathogenic	1	criteria provided, single submitter	NA	NA	1	0	NA	NA	NA	0.847	1.6575	63.0551767	2.919
1	12001414	A	G	404895	ENSG00000116688	ENST00000235329	420143	MFN2	NM_014874.4(MFN2):c.830A>G (p.His277Arg)	NA	NA	Likely pathogenic	1	criteria provided, single submitter	NA	NA	0	0	NA	NA	NA	0.847	1.6575	63.0551767	8.947
1	12001422	C	T	244193	ENSG00000116688	ENST00000235329	245809	MFN2	NM_014874.4(MFN2):c.838C>T (p.Arg280Cys)	NA	NA	Likely pathogenic	1	criteria provided, single submitter	NA	NA	1	0	NA	NA	NA	0.847	1.6575	0	5.847
1	12001423	G	A	17310	ENSG00000116688	ENST00000235329	2271	MFN2	NM_014874.4(MFN2):c.839G>A (p.Arg280His)	NA	NA	Pathogenic	1	criteria provided, multiple submitters, no conflicts	NA	NA	1	0	NA	NA	NA	0.847	1.6575	12.54568382	9.602
1	12002014	G	C	17313	ENSG00000116688	ENST00000235329	2274	MFN2	NM_014874.4(MFN2):c.1071G>C (p.Lys357Asn)	NA	NA	Likely pathogenic	1	criteria provided, single submitter	NA	NA	0	0	NA	NA	NA	0.847	1.6575	84.94831608	0.366
1	12002021	C	G	404896	ENSG00000116688	ENST00000235329	422500	MFN2	NM_014874.4(MFN2):c.1078C>G (p.Gln360Glu)	NA	NA	Likely pathogenic	1	criteria provided, single submitter	NA	NA	0	0	NA	NA	NA	0.847	1.6575	84.94831608	7.53
1	12002024	C	T	624937	ENSG00000116688	ENST00000235329	637315	MFN2	NM_014874.4(MFN2):c.1081C>T (p.His361Tyr)	NA	NA	Pathogenic	1	criteria provided, single submitter	NA	NA	2	0	NA	NA	NA	0.847	1.6575	84.94831608	7.568
1	12002025	A	G	404897	ENSG00000116688	ENST00000235329	418294	MFN2	NM_014874.4(MFN2):c.1082A>G (p.His361Arg)	NA	NA	Pathogenic/Likely pathogenic	1	criteria provided, multiple submitters, no conflicts	NA	NA	2	0	NA	NA	NA	0.847	1.6575	84.94831608	8.947
1	12002025	A	C	515086	ENSG00000116688	ENST00000235329	543232	MFN2	NM_014874.4(MFN2):c.1082A>C (p.His361Pro)	NA	NA	Pathogenic	1	criteria provided, single submitter	NA	NA	2	0	NA	NA	NA	0.847	1.6575	84.94831608	8.947
1	12002028	C	T	39695	ENSG00000116688	ENST00000235329	30738	MFN2	NM_014874.4(MFN2):c.1085C>T (p.Thr362Met)	4	143298	Pathogenic/Likely pathogenic	1	criteria provided, multiple submitters, no conflicts	NA	NA	0	0	NA	NA	NA	0.847	1.6575	0	7.568
1	12002033	C	T	17317	ENSG00000116688	ENST00000235329	2278	MFN2	NM_014874.4(MFN2):c.1090C>T (p.Arg364Trp)	NA	NA	Pathogenic	1	criteria provided, multiple submitters, no conflicts	NA	NA	2	0	NA	NA	NA	0.847	1.6575	3.026787468	5.117
1	12002034	G	A	244195	ENSG00000116688	ENST00000235329	245944	MFN2	NM_014874.4(MFN2):c.1091G>A (p.Arg364Gln)	NA	NA	Pathogenic	1	criteria provided, multiple submitters, no conflicts	NA	NA	2	0	NA	NA	NA	0.847	1.6575	3.026787468	9.602
1	12002034	G	C	558090	ENSG00000116688	ENST00000235329	572157	MFN2	NM_014874.4(MFN2):c.1091G>C (p.Arg364Pro)	NA	NA	Pathogenic	1	criteria provided, single submitter	NA	NA	2	0	NA	NA	NA	0.847	1.6575	3.026787468	9.602
1	12002069	A	G	213790	ENSG00000116688	ENST00000235329	217161	MFN2	NM_014874.4(MFN2):c.1126A>G (p.Met376Val)	NA	NA	Pathogenic/Likely pathogenic	1	criteria provided, multiple submitters, no conflicts	NA	NA	0	0	NA	NA	NA	0.847	1.6575	0	8.947
1	12002087	G	C	515030	ENSG00000116688	ENST00000235329	543189	MFN2	NM_014874.4(MFN2):c.1144G>C (p.Ala382Pro)	NA	NA	Likely pathogenic	1	criteria provided, single submitter	NA	NA	0	0	NA	NA	NA	0.847	1.6575	30.36334105	5.437
1	12002091	C	T	191061	ENSG00000116688	ENST00000235329	193898	MFN2	NM_014874.4(MFN2):c.1148C>T (p.Ala383Val)	NA	NA	Pathogenic	1	criteria provided, single submitter	NA	NA	0	0	NA	NA	NA	0.847	1.6575	18.03259805	5.855
1	12004010	G	A	191254	ENSG00000116688	ENST00000235329	194091	MFN2	NM_014874.4(MFN2):c.1179G>A (p.Met393Ile)	223	143358	Benign/Likely benign	0	criteria provided, multiple submitters, no conflicts	NA	NA	0	0	NA	NA	NA	0.847	1.6575	0	0.949
1	12004858	C	G	513488	ENSG00000116688	ENST00000235329	523025	MFN2	NM_014874.4(MFN2):c.1426C>G (p.Arg476Gly)	NA	NA	Likely pathogenic	1	criteria provided, single submitter	NA	NA	0	0	NA	NA	NA	0.847	1.6575	7.9475666	3.207
1	12004883	C	T	822646	ENSG00000116688	ENST00000235329	864782	MFN2	NM_014874.4(MFN2):c.1451C>T (p.Thr484Met)	6	143324	Likely benign	0	criteria provided, single submitter	NA	NA	0	0	NA	NA	NA	0.847	1.6575	0	1.271
1	12007126	G	C	244150	ENSG00000116688	ENST00000235329	243067	MFN2	NM_014874.4(MFN2):c.1946G>C (p.Arg649Pro)	NA	NA	Likely pathogenic	1	criteria provided, single submitter	PF04799.12	56	0	0	Unique	Unique	0.533724188	0.847	1.6575	0	9.602
1	12007206	G	A	364431	ENSG00000116688	ENST00000235329	379491	MFN2	NM_014874.4(MFN2):c.2026G>A (p.Val676Ile)	NA	NA	Likely benign	0	criteria provided, single submitter	PF04799.12	83	0	0	Unique	Unique	0.533724188	0.847	1.6575	35.90887661	2.994
1	12009635	G	A	141920	ENSG00000116688	ENST00000235329	138217	MFN2	NM_014874.4(MFN2):c.2113G>A (p.Val705Ile)	872	143268	Benign/Likely benign	0	criteria provided, multiple submitters, no conflicts	PF04799.12	112	0	0	Unique	Unique	0.533724188	0.847	1.6575	0	0.897
1	12009641	C	T	17319	ENSG00000116688	ENST00000235329	2280	MFN2	NM_014874.4(MFN2):c.2119C>T (p.Arg707Trp)	40	143280	Pathogenic/Likely pathogenic	1	criteria provided, multiple submitters, no conflicts	PF04799.12	114	1	0	Pathogenic	Pathogenic	0.533724188	0.847	1.6575	0	2.887
1	12009642	G	C	624960	ENSG00000116688	ENST00000235329	637750	MFN2	NM_014874.4(MFN2):c.2120G>C (p.Arg707Pro)	NA	NA	Likely pathogenic	1	criteria provided, single submitter	PF04799.12	114	1	0	Pathogenic	Pathogenic	0.533724188	0.847	1.6575	0	4.741
1	12009693	T	C	558098	ENSG00000116688	ENST00000235329	573744	MFN2	NM_014874.4(MFN2):c.2171T>C (p.Leu724Pro)	NA	NA	Likely pathogenic	1	criteria provided, single submitter	PF04799.12	131	0	0	Unique	Unique	0.533724188	0.847	1.6575	35.90887661	7.674
1	12011504	C	T	624963	ENSG00000116688	ENST00000235329	637283	MFN2	NM_014874.4(MFN2):c.2213C>T (p.Ala738Val)	NA	NA	Pathogenic	1	criteria provided, single submitter	PF04799.12	145	0	0	Unique	Unique	0.533724188	0.847	1.6575	63.6214897	5.833
1	12011510	G	C	17308	ENSG00000116688	ENST00000235329	2269	MFN2	NM_014874.4(MFN2):c.2219G>C (p.Trp740Ser)	NA	NA	Pathogenic	1	criteria provided, multiple submitters, no conflicts	PF04799.12	147	1	0	Pathogenic	Pathogenic	0.533724188	0.847	1.6575	63.6214897	7.735
1	12011511	G	T	390807	ENSG00000116688	ENST00000235329	408331	MFN2	NM_014874.4(MFN2):c.2220G>T (p.Trp740Cys)	NA	NA	Likely pathogenic	1	criteria provided, single submitter	PF04799.12	147	1	0	Pathogenic	Pathogenic	0.533724188	0.847	1.6575	63.6214897	9.564
1	12011512	T	G	390801	ENSG00000116688	ENST00000235329	408322	MFN2	NM_014874.4(MFN2):c.2221T>G (p.Leu741Val)	1	143298	Pathogenic	1	criteria provided, single submitter	PF04799.12	148	0	0	Unique	Unique	0.533724188	0.847	1.6575	0	0.353
1	12021838	G	A	718146	ENSG00000116691	ENST00000235332	713174	MIIP	NM_021933.4(MIIP):c.112G>A (p.Glu38Lys)	237	143344	Benign	0	criteria provided, single submitter	NA	NA	0	0	NA	NA	NA	1.153	-0.22352	0	-0.044
1	12029788	C	T	718149	ENSG00000116691	ENST00000235332	717886	MIIP	NM_021933.4(MIIP):c.739C>T (p.Arg247Trp)	141	143262	Benign	0	criteria provided, single submitter	PF15734.4	211	0	0	Unique	Unique	0.718504845	1.153	-0.22352	0	0.611
1	12029889	C	G	718151	ENSG00000116691	ENST00000235332	717888	MIIP	NM_021933.4(MIIP):c.840C>G (p.His280Gln)	265	143274	Benign	0	criteria provided, single submitter	PF15734.4	244	0	0	Unique	Unique	0.718504845	1.153	-0.22352	0	0.212
1	12031782	C	T	696034	ENSG00000116691	ENST00000235332	775129	MIIP	NM_021933.4(MIIP):c.1141C>T (p.Pro381Ser)	1765	143230	Benign	0	criteria provided, single submitter	NA	NA	0	0	NA	NA	NA	1.153	-0.22352	0	0.757
1	12031788	G	A	731636	ENSG00000116691	ENST00000235332	730386	MIIP	NM_021933.4(MIIP):c.1147G>A (p.Val383Ile)	23	143134	Likely benign	0	criteria provided, single submitter	NA	NA	0	0	NA	NA	NA	1.153	-0.22352	0	-0.099
1	12031794	C	T	731637	ENSG00000116691	ENST00000235332	731578	MIIP	NM_021933.4(MIIP):c.1153C>T (p.Arg385Trp)	469	143266	Benign	0	criteria provided, single submitter	NA	NA	0	0	NA	NA	NA	1.153	-0.22352	0	-1.542
1	12142498	A	C	706630	ENSG00000120949	ENST00000263932	783277	TNFRSF8	NM_001243.5(TNFRSF8):c.1755A>C (p.Glu585Asp)	353	143340	Benign	0	criteria provided, single submitter	NA	NA	0	0	NA	NA	NA	0.946	0.94113	0	0.115
1	12192870	G	A	731645	ENSG00000028137	ENST00000376259	734527	TNFRSF1B	NM_001066.3(TNFRSF1B):c.559G>A (p.Val187Met)	1312	143232	Benign	0	criteria provided, single submitter	NA	NA	0	0	NA	NA	NA	0.939	0.93033	0	-0.801
1	12192919	C	T	745626	ENSG00000028137	ENST00000376259	744556	TNFRSF1B	NM_001066.3(TNFRSF1B):c.608C>T (p.Thr203Met)	48	143290	Benign	0	criteria provided, single submitter	NA	NA	0	0	NA	NA	NA	0.939	0.93033	0	-1.108
1	12193958	T	C	706631	ENSG00000028137	ENST00000376259	780214	TNFRSF1B	NM_001066.3(TNFRSF1B):c.791T>C (p.Leu264Pro)	1006	143290	Benign	0	criteria provided, single submitter	NA	NA	0	0	NA	NA	NA	0.939	0.93033	0	1.163
1	12201985	A	G	706632	ENSG00000028137	ENST00000376259	779853	TNFRSF1B	NM_001066.3(TNFRSF1B):c.919A>G (p.Lys307Glu)	37	143270	Benign	0	criteria provided, single submitter	NA	NA	0	0	NA	NA	NA	0.939	0.93033	0	2.367
1	12249306	G	C	706633	ENSG00000048707	ENST00000613099	789690	VPS13D	NM_015378.4(VPS13D):c.531G>C (p.Lys177Asn)	606	143274	Benign	0	criteria provided, single submitter	PF16908.4	42	0	0	Unique	Unique	NA	0.888	2.4957	0	1.505
1	12256336	G	A	706634	ENSG00000048707	ENST00000613099	784931	VPS13D	NM_015378.4(VPS13D):c.673G>A (p.Ala225Thr)	4280	143242	Benign	0	criteria provided, multiple submitters, no conflicts	PF16908.4	101	0	0	Unique	Unique	NA	0.888	2.4957	0	5.195
1	12256375	G	A	718158	ENSG00000048707	ENST00000613099	716268	VPS13D	NM_015378.4(VPS13D):c.712G>A (p.Val238Ile)	803	143200	Benign	0	criteria provided, single submitter	PF16908.4	118	0	0	Unique	Unique	NA	0.888	2.4957	0	2.746
1	12276760	C	G	718159	ENSG00000048707	ENST00000613099	711685	VPS13D	NM_015378.4(VPS13D):c.3172C>G (p.Leu1058Val)	698	143290	Benign	0	criteria provided, single submitter	NA	NA	0	0	NA	NA	NA	0.888	2.4957	0	0.779
1	12277097	T	G	794401	ENSG00000048707	ENST00000613099	806071	VPS13D	NM_015378.4(VPS13D):c.3509T>G (p.Ile1170Ser)	NA	NA	Likely pathogenic	1	criteria provided, single submitter	NA	NA	0	0	NA	NA	NA	0.888	2.4957	85.97502826	7.674
1	12277157	G	A	552305	ENSG00000048707	ENST00000613099	561198	VPS13D	NM_015378.4(VPS13D):c.3569G>A (p.Gly1190Asp)	NA	NA	Pathogenic	1	no assertion criteria provided	NA	NA	0	0	NA	NA	NA	0.888	2.4957	72.05212127	6.345
1	12279562	A	T	1234298	ENSG00000048707	ENST00000613099	1245628	VPS13D	NM_015378.4(VPS13D):c.4514A>T (p.Glu1505Val)	25308	143106	Benign	0	criteria provided, single submitter	NA	NA	0	0	NA	NA	NA	0.888	2.4957	0	4.751
1	12282933	G	A	696039	ENSG00000048707	ENST00000613099	774576	VPS13D	NM_015378.4(VPS13D):c.4831G>A (p.Glu1611Lys)	1230	143276	Benign	0	criteria provided, single submitter	NA	NA	0	0	NA	NA	NA	0.888	2.4957	0	3.847
1	12283436	T	A	1000131	ENSG00000048707	ENST00000613099	1013507	VPS13D	NM_015378.4(VPS13D):c.5334T>A (p.Ser1778Arg)	204	143224	Likely benign	0	criteria provided, single submitter	NA	NA	0	0	NA	NA	NA	0.888	2.4957	0	1.623
1	12318217	C	T	83978	ENSG00000048707	ENST00000613099	73087	VPS13D	NM_015378.4(VPS13D):c.7294C>T (p.Arg2432Cys)	338	143244	Likely benign	0	criteria provided, single submitter	NA	NA	0	0	NA	NA	NA	0.888	2.4957	0	2.289
1	12363220	A	T	904366	ENSG00000048707	ENST00000613099	916204	VPS13D	NM_015378.4(VPS13D):c.10421A>T (p.Lys3474Met)	258	143336	Likely benign	0	criteria provided, single submitter	PF06650.11	180	0	0	Unique	Unique	NA	0.888	2.4957	0	7
1	12368581	A	G	552310	ENSG00000048707	ENST00000613099	561203	VPS13D	NM_015378.4(VPS13D):c.10562A>G (p.Asn3521Ser)	NA	NA	Pathogenic	1	no assertion criteria provided	PF06650.11	227	0	0	Unique	Unique	NA	0.888	2.4957	56.21830212	8.927
1	12386273	A	G	745635	ENSG00000048707	ENST00000613099	736736	VPS13D	NM_015378.4(VPS13D):c.11573A>G (p.Asn3858Ser)	169	143288	Likely benign	0	criteria provided, single submitter	NA	NA	0	0	NA	NA	NA	0.888	2.4957	0	4.594
1	12456080	C	T	921195	ENSG00000048707	ENST00000613099	932894	VPS13D	NM_015378.4(VPS13D):c.12416C>T (p.Ala4139Val)	NA	NA	Likely pathogenic	1	criteria provided, single submitter	NA	NA	0	0	NA	NA	NA	0.888	2.4957	98.21135611	5.105
1	12460264	G	A	971331	ENSG00000048707	ENST00000613099	983263	VPS13D	NM_015378.4(VPS13D):c.12530G>A (p.Gly4177Asp)	NA	NA	Likely pathogenic	1	criteria provided, single submitter	NA	NA	0	0	NA	NA	NA	0.888	2.4957	95.34926954	9.317
1	12460363	C	T	552307	ENSG00000048707	ENST00000613099	561200	VPS13D	NM_015378.4(VPS13D):c.12629C>T (p.Ala4210Val)	2	143220	Pathogenic	1	no assertion criteria provided	NA	NA	0	0	NA	NA	NA	0.888	2.4957	0	7.347
1	12497520	G	A	552311	ENSG00000048707	ENST00000613099	561204	VPS13D	NM_015378.4(VPS13D):c.12683G>A (p.Arg4228Gln)	NA	NA	Pathogenic	1	no assertion criteria provided	NA	NA	0	0	NA	NA	NA	0.888	2.4957	86.12759978	9.289
1	12497580	C	A	798455	ENSG00000048707	ENST00000613099	807716	VPS13D	NM_015378.4(VPS13D):c.12743C>A (p.Ala4248Glu)	NA	NA	Likely pathogenic	1	criteria provided, single submitter	NA	NA	0	0	NA	NA	NA	0.888	2.4957	0	7.323
1	12507073	C	G	718162	ENSG00000048707	ENST00000613099	711687	VPS13D	NM_015378.4(VPS13D):c.13015C>G (p.Pro4339Ala)	544	143328	Benign	0	criteria provided, single submitter	NA	NA	0	0	NA	NA	NA	0.888	2.4957	0	7.507
1	12793956	A	G	389310	ENSG00000116721	ENST00000332296	403339	PRAMEF1	NM_023013.4(PRAMEF1):c.329A>G (p.Glu110Gly)	NA	NA	Benign	0	criteria provided, single submitter	NA	NA	0	0	NA	NA	NA	1.525	-2.1303	0	-0.177
1	12861477	T	C	389317	ENSG00000120952	ENST00000240189	403340	PRAMEF2	NM_023014.1(PRAMEF2):c.1123T>C (p.Cys375Arg)	37687	130216	Benign	0	criteria provided, single submitter	NA	NA	0	0	NA	NA	NA	1.889	-3.9468	0	-0.717
1	12883394	T	C	1195843	ENSG00000243073	ENST00000235349	1206304	PRAMEF4	NM_001009611.4(PRAMEF4):c.1A>G (p.Met1Val)	NA	NA	Likely benign	0	no assertion criteria provided	NA	NA	0	0	NA	NA	NA	1.832	-3.7021	0	-3.39
1	13780617	C	T	718177	ENSG00000116731	ENST00000376048	716658	PRDM2	NM_001393986.1(PRDM2):c.2822C>T (p.Thr941Ile)	921	143222	Benign	0	criteria provided, single submitter	NA	NA	0	0	NA	NA	NA	0.953	1.0836	0	1.758
1	13780865	T	A	389319	ENSG00000116731	ENST00000376048	403342	PRDM2	NM_001393986.1(PRDM2):c.3070T>A (p.Ser1024Thr)	4417	141850	Likely benign	0	criteria provided, single submitter	NA	NA	0	0	NA	NA	NA	0.953	1.0836	0	6.466
1	13780983	C	T	706648	ENSG00000116731	ENST00000376048	791148	PRDM2	NM_001393986.1(PRDM2):c.3188C>T (p.Ser1063Leu)	177	143104	Benign	0	criteria provided, single submitter	NA	NA	0	0	NA	NA	NA	0.953	1.0836	0	2.647
1	15440327	C	T	277306	ENSG00000162438	ENST00000375943	292906	CTRC	NM_007272.3(CTRC):c.68C>T (p.Pro23Leu)	1	143124	Benign	0	criteria provided, single submitter	NA	NA	0	0	NA	NA	NA	1.17	-0.13353	0	-1.671
1	15440369	G	A	238140	ENSG00000162438	ENST00000375943	240762	CTRC	NM_007272.3(CTRC):c.110G>A (p.Arg37Gln)	58	143262	Benign/Likely benign	0	criteria provided, multiple submitters, no conflicts	PF00089.25	8	0	0	Benign	Benign	NA	1.17	-0.13353	0	-0.893
1	15443547	G	A	862355	ENSG00000162438	ENST00000375949	874809	CTRC	NM_007272.3(CTRC):c.485G>A (p.Arg162His)	5	143356	Likely benign	0	criteria provided, single submitter	PF00089.25	129	0	0	Conflicting	Conflicting	0.656256949	1.17	-0.13353	0	4.887
1	15444626	A	G	249404	ENSG00000162438	ENST00000375949	260158	CTRC	NM_007272.3(CTRC):c.514A>G (p.Lys172Glu)	3917	143200	Benign	0	criteria provided, multiple submitters, no conflicts	PF00089.25	138	0	0	Unique	Unique	0.656256949	1.17	-0.13353	0	1.546
1	15445606	G	C	404927	ENSG00000162438	ENST00000375949	420177	CTRC	NM_007272.3(CTRC):c.649G>C (p.Gly217Arg)	2	143316	Pathogenic	1	criteria provided, single submitter	PF00089.25	182	0	0	Pathogenic	Pathogenic	0.656256949	1.17	-0.13353	0	10.003
1	15445693	C	T	276737	ENSG00000162438	ENST00000375949	292915	CTRC	NM_007272.3(CTRC):c.736C>T (p.Arg246Cys)	26	143254	Likely benign	0	criteria provided, single submitter	PF00089.25	205	0	0	Benign	Benign	0.656256949	1.17	-0.13353	0	-8.991
1	15461640	C	T	622024	ENSG00000142615	ENST00000359621	633595	CELA2A	NM_033440.3(CELA2A):c.209C>T (p.Thr70Met)	15	143340	Pathogenic	1	no assertion criteria provided	PF00089.25	39	0	0	Unique	Unique	0.656256949	1.126	0.035922	0	5.787
1	15462758	C	A	622025	ENSG00000142615	ENST00000359621	633593	CELA2A	NM_033440.3(CELA2A):c.253C>A (p.Leu85Met)	2	143240	Pathogenic	1	no assertion criteria provided	PF00089.25	54	0	0	Pathogenic	Pathogenic	0.656256949	1.126	0.035922	0	0.436
1	15463390	G	A	622026	ENSG00000142615	ENST00000359621	633592	CELA2A	NM_033440.3(CELA2A):c.361G>A (p.Asp121Asn)	NA	NA	Pathogenic	1	no assertion criteria provided	PF00089.25	88	0	0	Unique	Unique	0.656256949	1.126	0.035922	0	9.759
1	15493953	G	T	706709	ENSG00000132906	ENST00000333868	782360	CASP9	NM_001229.5(CASP9):c.1097C>A (p.Thr366Asn)	NA	NA	Benign	0	criteria provided, single submitter	PF00656.21	197	0	0	Unique	Unique	0.560493184	1.108	0.026941	0	2.599
1	15518212	G	C	718256	ENSG00000132906	ENST00000333868	709532	CASP9	NM_001229.5(CASP9):c.316C>G (p.Leu106Val)	NA	NA	Benign	0	criteria provided, single submitter	NA	NA	0	0	NA	NA	NA	1.108	0.026941	0	0.725
1	15524118	G	A	1264550	ENSG00000132906	ENST00000333868	1275295	CASP9	NM_001229.5(CASP9):c.83C>T (p.Ala28Val)	NA	NA	Benign	0	criteria provided, single submitter	PF00619.20	24	0	0	Unique	Unique	0.59050897	1.108	0.026941	0	2.25
1	15562186	A	C	1195871	ENSG00000116138	ENST00000375838	1206213	DNAJC16	NM_015291.4(DNAJC16):c.1199A>C (p.Lys400Thr)	NA	NA	Likely benign	0	no assertion criteria provided	NA	NA	0	0	NA	NA	NA	1.03	0.37401	51.08348783	1.801
1	15578893	G	A	696147	ENSG00000116771	ENST00000375826	767655	AGMAT	NM_024758.5(AGMAT):c.686C>T (p.Thr229Met)	NA	NA	Benign	0	criteria provided, single submitter	PF00491.20	162	0	0	Unique	Unique	0.769911285	0.954	0.80464	0	-0.256
1	15580137	C	T	970261	ENSG00000116771	ENST00000375826	982225	AGMAT	NM_024758.5(AGMAT):c.481G>A (p.Asp161Asn)	NA	NA	Likely pathogenic	1	no assertion criteria provided	PF00491.20	92	0	0	Unique	Unique	0.769911285	0.954	0.80464	30.36334105	7.106
1	15716271	T	C	1153283	ENSG00000116786	ENST00000375793	1165088	PLEKHM2	NM_015164.4(PLEKHM2):c.95T>C (p.Ile32Thr)	53850	142548	Benign	0	criteria provided, multiple submitters, no conflicts	NA	NA	0	0	NA	NA	NA	0.832	2.0019	0	4.846
1	15725495	G	C	447354	ENSG00000116786	ENST00000375793	478105	PLEKHM2	NM_015164.4(PLEKHM2):c.891G>C (p.Glu297Asp)	487	143350	Benign	0	criteria provided, single submitter	NA	NA	0	0	NA	NA	NA	0.832	2.0019	0	0.269
1	15727132	C	T	447356	ENSG00000116786	ENST00000375793	478062	PLEKHM2	NM_015164.4(PLEKHM2):c.1060C>T (p.Arg354Cys)	281	143270	Benign	0	criteria provided, single submitter	NA	NA	0	0	NA	NA	NA	0.832	2.0019	0	1.211
1	15727156	C	G	447281	ENSG00000116786	ENST00000375793	478063	PLEKHM2	NM_015164.4(PLEKHM2):c.1084C>G (p.Arg362Gly)	1084	143230	Benign	0	criteria provided, single submitter	NA	NA	0	0	NA	NA	NA	0.832	2.0019	0	1.571
1	15727327	G	A	1109607	ENSG00000116786	ENST00000375793	1129782	PLEKHM2	NM_015164.4(PLEKHM2):c.1255G>A (p.Gly419Arg)	9	143210	Likely benign	0	criteria provided, single submitter	NA	NA	0	0	NA	NA	NA	0.832	2.0019	0	9.437
1	15727337	A	G	447298	ENSG00000116786	ENST00000375793	478066	PLEKHM2	NM_015164.4(PLEKHM2):c.1265A>G (p.Asp422Gly)	48	143058	Benign	0	criteria provided, single submitter	NA	NA	0	0	NA	NA	NA	0.832	2.0019	0	6.684
1	15727358	G	A	447284	ENSG00000116786	ENST00000375793	478067	PLEKHM2	NM_015164.4(PLEKHM2):c.1286G>A (p.Arg429His)	572	143222	Benign	0	criteria provided, single submitter	NA	NA	0	0	NA	NA	NA	0.832	2.0019	0	0.089
1	15727394	C	G	1153287	ENSG00000116786	ENST00000375793	1169741	PLEKHM2	NM_015164.4(PLEKHM2):c.1322C>G (p.Ser441Cys)	25	143266	Benign	0	criteria provided, single submitter	NA	NA	0	0	NA	NA	NA	0.832	2.0019	0	3.64
1	15729847	C	T	731784	ENSG00000116786	ENST00000375793	723149	PLEKHM2	NM_015164.4(PLEKHM2):c.2126C>T (p.Pro709Leu)	7	143320	Likely benign	0	criteria provided, single submitter	NA	NA	0	0	NA	NA	NA	0.832	2.0019	0	7.349
1	15730547	G	A	447206	ENSG00000116786	ENST00000375793	478079	PLEKHM2	NM_015164.4(PLEKHM2):c.2224G>A (p.Val742Met)	27	143338	Benign	0	criteria provided, single submitter	NA	NA	0	0	NA	NA	NA	0.832	2.0019	0	5.653
1	15730551	G	A	447370	ENSG00000116786	ENST00000375793	478080	PLEKHM2	NM_015164.4(PLEKHM2):c.2228G>A (p.Arg743His)	238	143346	Likely benign	0	criteria provided, single submitter	NA	NA	0	0	NA	NA	NA	0.832	2.0019	0	1.822
1	15730652	A	G	447291	ENSG00000116786	ENST00000375793	478084	PLEKHM2	NM_015164.4(PLEKHM2):c.2329A>G (p.Met777Val)	307	143280	Likely benign	0	criteria provided, single submitter	PF00169.28	6	0	0	Unique	Unique	0.492516591	0.832	2.0019	0	-0.247
1	15731941	G	A	447209	ENSG00000116786	ENST00000375793	478087	PLEKHM2	NM_015164.4(PLEKHM2):c.2518G>A (p.Ala840Thr)	25	143290	Likely benign	0	criteria provided, single submitter	PF00169.28	69	0	0	Pathogenic	Pathogenic	0.492516591	0.832	2.0019	0	3.663
1	15732471	C	T	447386	ENSG00000116786	ENST00000375793	478092	PLEKHM2	NM_015164.4(PLEKHM2):c.2747C>T (p.Ala916Val)	18	143304	Benign	0	criteria provided, single submitter	NA	NA	0	0	NA	NA	NA	0.832	2.0019	0	1.29
1	15733835	C	A	690398	ENSG00000116786	ENST00000375793	703904	PLEKHM2	NM_015164.4(PLEKHM2):c.2961C>A (p.Asn987Lys)	190	143334	Likely benign	0	criteria provided, single submitter	NA	NA	0	0	NA	NA	NA	0.832	2.0019	0	1.894
1	15765098	C	T	706755	ENSG00000162458	ENST00000332305	785931	FBLIM1	NM_017556.4(FBLIM1):c.115C>T (p.Arg39Cys)	790	143304	Benign	0	criteria provided, single submitter	NA	NA	0	0	NA	NA	NA	1.013	0.52596	0	0.098
1	15768609	G	A	706756	ENSG00000162458	ENST00000332305	782904	FBLIM1	NM_017556.4(FBLIM1):c.520G>A (p.Val174Ile)	1448	143256	Benign	0	criteria provided, single submitter	NA	NA	0	0	NA	NA	NA	1.013	0.52596	0	0.344
1	15807492	T	C	696185	ENSG00000233954	ENST00000483273	767656	UQCRHL	NM_001089591.1(UQCRHL):c.158A>G (p.Tyr53Cys)	NA	NA	Benign	0	criteria provided, single submitter	PF02320.15	26	0	0	Unique	Unique	0.615516664	#N/A	#N/A	0	3.664
1	15909347	A	G	745768	ENSG00000065526	ENST00000375759	744144	SPEN	NM_015001.3(SPEN):c.908A>G (p.Asp303Gly)	169	143296	Likely benign	0	criteria provided, single submitter	NA	NA	0	0	NA	NA	NA	0.854	2.8932	0	7.093
1	15920891	G	A	718295	ENSG00000065526	ENST00000375759	716796	SPEN	NM_015001.3(SPEN):c.1657G>A (p.Gly553Ser)	447	143248	Benign	0	criteria provided, single submitter	PF00076.21	40	0	0	Unique	Unique	0.343901223	0.854	2.8932	0	9.454
1	15929149	C	T	1223450	ENSG00000065526	ENST00000375759	1233038	SPEN	NM_015001.3(SPEN):c.2909C>T (p.Ala970Val)	14824	143196	Benign	0	criteria provided, single submitter	NA	NA	0	0	NA	NA	NA	0.854	2.8932	0	0.605
1	15931150	T	C	696199	ENSG00000065526	ENST00000375759	777885	SPEN	NM_015001.3(SPEN):c.4910T>C (p.Val1637Ala)	1691	143286	Benign	0	criteria provided, single submitter	NA	NA	0	0	NA	NA	NA	0.854	2.8932	0	-2.117
1	15933318	A	G	1258399	ENSG00000065526	ENST00000375759	1268492	SPEN	NM_015001.3(SPEN):c.7078A>G (p.Asn2360Asp)	98070	143010	Benign	0	criteria provided, single submitter	NA	NA	0	0	NA	NA	NA	0.854	2.8932	0	3.586
1	15933897	A	G	696200	ENSG00000065526	ENST00000375759	777886	SPEN	NM_015001.3(SPEN):c.7657A>G (p.Ser2553Gly)	1025	143290	Benign	0	criteria provided, single submitter	NA	NA	0	0	NA	NA	NA	0.854	2.8932	0	1.129
1	15935970	A	C	389337	ENSG00000065526	ENST00000375759	403485	SPEN	NM_015001.3(SPEN):c.9730A>C (p.Thr3244Pro)	NA	NA	Benign	0	criteria provided, single submitter	NA	NA	0	0	NA	NA	NA	0.854	2.8932	0	0.451
1	15935976	A	C	389329	ENSG00000065526	ENST00000375759	403486	SPEN	NM_015001.3(SPEN):c.9736A>C (p.Thr3246Pro)	NA	NA	Benign	0	criteria provided, single submitter	NA	NA	0	0	NA	NA	NA	0.854	2.8932	20.55135019	-0.543
1	16015651	T	C	248544	ENSG00000173641	ENST00000311890	254117	HSPB7	NM_014424.5(HSPB7):c.442A>G (p.Thr148Ala)	NA	NA	Likely benign	0	no assertion criteria provided	PF00011.20	82	0	0	Unique	Unique	0.576922911	1.045	0.42783	0	5.883
1	16017812	T	C	706780	ENSG00000173641	ENST00000311890	787741	HSPB7	NM_014424.5(HSPB7):c.152A>G (p.Asp51Gly)	NA	NA	Benign	0	criteria provided, single submitter	NA	NA	0	1	NA	NA	NA	1.045	0.42783	0	6.79
1	16017813	C	T	706781	ENSG00000173641	ENST00000311890	787742	HSPB7	NM_014424.5(HSPB7):c.151G>A (p.Asp51Asn)	NA	NA	Benign	0	criteria provided, single submitter	NA	NA	0	1	NA	NA	NA	1.045	0.42783	0	4.891
1	16022642	G	A	1212613	ENSG00000186510	ENST00000331433	1220926	CLCNKA	NM_004070.4(CLCNKA):c.23G>A (p.Arg8His)	2017	143266	Benign	0	criteria provided, single submitter	NA	NA	0	0	NA	NA	NA	1.137	-0.33433	0	0.718
1	16023833	G	A	731802	ENSG00000186510	ENST00000331433	721791	CLCNKA	NM_004070.4(CLCNKA):c.134G>A (p.Arg45His)	242	143326	Likely benign	0	criteria provided, single submitter	NA	NA	0	0	NA	NA	NA	1.137	-0.33433	0	1.2
1	16024773	G	C	22628	ENSG00000186510	ENST00000439316	7589	CLCNKA	NM_004070.4(CLCNKA):c.240G>C (p.Trp80Cys)	NA	NA	Pathogenic	1	no assertion criteria provided	NA	NA	0	0	NA	NA	NA	1.137	-0.33433	0	9.014
1	16024780	A	G	576424	ENSG00000186510	ENST00000439316	585697	CLCNKA	NM_004070.4(CLCNKA):c.247A>G (p.Arg83Gly)	84659	143034	Benign	0	criteria provided, multiple submitters, no conflicts	NA	NA	0	0	NA	NA	NA	1.137	-0.33433	0	0.107
1	16024843	G	A	706786	ENSG00000186510	ENST00000439316	782361	CLCNKA	NM_004070.4(CLCNKA):c.310G>A (p.Val104Ile)	477	143172	Benign	0	criteria provided, single submitter	PF00654.19	3	0	0	Benign	Benign	NA	1.137	-0.33433	0	-3.526
1	16027899	C	T	696207	ENSG00000186510	ENST00000331433	773389	CLCNKA	NM_004070.4(CLCNKA):c.860C>T (p.Ala287Val)	1528	136242	Benign	0	criteria provided, single submitter	PF00654.19	169	0	0	Benign	Benign	0.51711277	1.137	-0.33433	0	0.144
1	16028095	A	T	1254329	ENSG00000186510	ENST00000331433	1267006	CLCNKA	NM_004070.4(CLCNKA):c.944A>T (p.Tyr315Phe)	28607	143046	Benign	0	criteria provided, single submitter	PF00654.19	196+1	0	0	Unique	Unique	0.51711277	1.137	-0.33433	0	1.637
1	16028792	C	G	1307623	ENSG00000186510	ENST00000331433	1316529	CLCNKA	NM_004070.4(CLCNKA):c.1000C>G (p.Leu334Val)	3074	143312	Likely benign	0	criteria provided, single submitter	PF00654.19	212	0	0	Unique	Unique	0.51711277	1.137	-0.33433	0	-0.782
1	16029143	T	A	1253047	ENSG00000186510	ENST00000331433	1260558	CLCNKA	NM_004070.4(CLCNKA):c.1071T>A (p.His357Gln)	8469	143114	Benign	0	criteria provided, single submitter	PF00654.19	231+3	0	0	Unique	Unique	0.51711277	1.137	-0.33433	0	-2.117
1	16030006	G	A	1167167	ENSG00000186510	ENST00000331433	1177821	CLCNKA	NM_004070.4(CLCNKA):c.1339G>A (p.Ala447Thr)	84861	143002	Benign	0	criteria provided, multiple submitters, no conflicts	PF00654.19	293	0	0	Unique	Unique	0.51711277	1.137	-0.33433	0	-0.32
1	16030027	A	G	1238666	ENSG00000186510	ENST00000331433	1250857	CLCNKA	NM_004070.4(CLCNKA):c.1360A>G (p.Thr454Ala)	12980	143020	Benign	0	criteria provided, single submitter	PF00654.19	295+5	0	0	Unique	Unique	0.51711277	1.137	-0.33433	0	0.181
1	16030036	G	A	1221810	ENSG00000186510	ENST00000331433	1229262	CLCNKA	NM_004070.4(CLCNKA):c.1369G>A (p.Val457Ile)	12986	143132	Benign	0	criteria provided, single submitter	PF00654.19	297	0	0	Unique	Unique	0.51711277	1.137	-0.33433	0	0.258
1	16030476	C	T	718313	ENSG00000186510	ENST00000331433	708261	CLCNKA	NM_004070.4(CLCNKA):c.1424C>T (p.Ser475Leu)	28	143362	Likely benign	0	criteria provided, single submitter	PF00654.19	314	0	0	Unique	Unique	0.51711277	1.137	-0.33433	0	7.666
1	16030652	C	T	1232584	ENSG00000186510	ENST00000331433	1241807	CLCNKA	NM_004070.4(CLCNKA):c.1600C>T (p.Arg534Trp)	13066	143292	Benign	0	criteria provided, single submitter	NA	NA	0	0	NA	NA	NA	1.137	-0.33433	0	-0.206
1	16030664	C	T	718315	ENSG00000186510	ENST00000331433	717469	CLCNKA	NM_004070.4(CLCNKA):c.1612C>T (p.Arg538Cys)	524	143366	Likely benign	0	criteria provided, single submitter	NA	NA	0	0	NA	NA	NA	1.137	-0.33433	0	0.898
1	16033179	C	T	440379	ENSG00000186510	ENST00000331433	447086	CLCNKA	NM_004070.4(CLCNKA):c.1939C>T (p.Leu647Phe)	30	143334	Likely benign	0	criteria provided, single submitter	NA	NA	0	0	NA	NA	NA	1.137	-0.33433	0	0.725
1	16033222	G	A	706788	ENSG00000186510	ENST00000331433	787743	CLCNKA	NM_004070.4(CLCNKA):c.1982G>A (p.Arg661Gln)	699	143284	Benign/Likely benign	0	criteria provided, multiple submitters, no conflicts	NA	NA	0	0	NA	NA	NA	1.137	-0.33433	0	-0.24
1	16033225	G	T	551993	ENSG00000186510	ENST00000331433	560887	CLCNKA	NM_004070.4(CLCNKA):c.1985G>T (p.Gly662Val)	NA	NA	Pathogenic/Likely pathogenic	1	no assertion criteria provided	NA	NA	0	0	NA	NA	NA	1.137	-0.33433	0	4.24
1	16033642	C	T	1241169	ENSG00000186510	ENST00000331433	1249544	CLCNKA	NM_004070.4(CLCNKA):c.2048C>T (p.Pro683Leu)	13372	137458	Benign	0	criteria provided, single submitter	NA	NA	0	0	NA	NA	NA	1.137	-0.33433	0	3.914
1	16044504	T	G	706792	ENSG00000184908	ENST00000375679	786451	CLCNKB	NM_000085.5(CLCNKB):c.12T>G (p.Phe4Leu)	1486	143178	Benign	0	criteria provided, multiple submitters, no conflicts	NA	NA	0	0	NA	NA	NA	1.169	-0.56265	0	1.33
1	16044572	G	T	440382	ENSG00000184908	ENST00000375679	447107	CLCNKB	NM_000085.5(CLCNKB):c.80G>T (p.Arg27Leu)	77155	142850	Benign	0	criteria provided, multiple submitters, no conflicts	NA	NA	0	0	NA	NA	NA	1.169	-0.56265	0	0.008
1	16046567	A	C	440386	ENSG00000184908	ENST00000375679	447103	CLCNKB	NM_000085.5(CLCNKB):c.262A>C (p.Ser88Arg)	5407	143228	Benign	0	criteria provided, multiple submitters, no conflicts	NA	NA	0	0	NA	NA	NA	1.169	-0.56265	0	0.058
1	16046615	G	A	706793	ENSG00000184908	ENST00000375679	780216	CLCNKB	NM_000085.5(CLCNKB):c.310G>A (p.Val104Ile)	1225	143228	Benign/Likely benign	0	criteria provided, multiple submitters, no conflicts	PF00654.19	3	0	0	Benign	Benign	0.51711277	1.169	-0.56265	0	-0.918
1	16047905	G	T	364587	ENSG00000184908	ENST00000375679	381727	CLCNKB	NM_000085.5(CLCNKB):c.359G>T (p.Gly120Val)	NA	NA	Likely pathogenic	1	criteria provided, single submitter	PF00654.19	19	0	0	Pathogenic	Pathogenic	0.51711277	1.169	-0.56265	0	9.48
1	16047917	C	T	22630	ENSG00000184908	ENST00000375679	7591	CLCNKB	NM_000085.5(CLCNKB):c.371C>T (p.Pro124Leu)	4	143246	Pathogenic	1	no assertion criteria provided	PF00654.19	23	0	0	Unique	Unique	0.51711277	1.169	-0.56265	0	7.479
1	16047938	C	T	745789	ENSG00000184908	ENST00000375679	747505	CLCNKB	NM_000085.5(CLCNKB):c.392C>T (p.Ala131Val)	10	143258	Likely benign	0	criteria provided, single submitter	PF00654.19	30	0	0	Pathogenic	Pathogenic	0.51711277	1.169	-0.56265	0	0.915
1	16048537	G	A	22631	ENSG00000184908	ENST00000619181	7592	CLCNKB	NM_000085.5(CLCNKB):c.610G>A (p.Ala204Thr)	9	143268	Pathogenic/Likely pathogenic	1	criteria provided, multiple submitters, no conflicts	PF00654.19	94	0	0	Unique	Unique	0.51711277	1.169	-0.56265	0	6.302
1	16048568	C	G	496605	ENSG00000184908	ENST00000619181	504916	CLCNKB	NM_000085.5(CLCNKB):c.641C>G (p.Ala214Gly)	116902	142814	Benign	0	criteria provided, multiple submitters, no conflicts	PF00654.19	104	0	0	Pathogenic	Pathogenic	0.51711277	1.169	-0.56265	0	-0.228
1	16049630	C	G	706796	ENSG00000184908	ENST00000619181	786847	CLCNKB	NM_000085.5(CLCNKB):c.794C>G (p.Ser265Cys)	146	142924	Likely benign	0	criteria provided, single submitter	PF00654.19	149+6	0	0	Unique	Unique	0.51711277	1.169	-0.56265	0	2.256
1	16049659	G	A	706797	ENSG00000184908	ENST00000619181	786452	CLCNKB	NM_000085.5(CLCNKB):c.823G>A (p.Val275Ile)	1443	142830	Benign	0	criteria provided, multiple submitters, no conflicts	PF00654.19	157+8	0	0	Unique	Unique	0.51711277	1.169	-0.56265	0	0.614
1	16049696	C	T	440389	ENSG00000184908	ENST00000619181	447108	CLCNKB	NM_000085.5(CLCNKB):c.860C>T (p.Ala287Val)	117562	142016	Benign	0	criteria provided, multiple submitters, no conflicts	PF00654.19	169	0	0	Benign	Benign	0.51711277	1.169	-0.56265	0	-0.104
1	16049817	G	T	745791	ENSG00000184908	ENST00000619181	739591	CLCNKB	NM_000085.5(CLCNKB):c.869G>T (p.Gly290Val)	77	143098	Likely benign	0	criteria provided, single submitter	PF00654.19	172	0	0	Unique	Unique	0.51711277	1.169	-0.56265	0	0.001
1	16050593	C	A	22633	ENSG00000184908	ENST00000375667	7594	CLCNKB	NM_000085.5(CLCNKB):c.1046C>A (p.Ala349Asp)	1	143296	Pathogenic	1	no assertion criteria provided	PF00654.19	226	0	0	Pathogenic	Pathogenic	NA	1.169	-0.56265	0	2.445
1	16051004	C	T	1264411	ENSG00000184908	ENST00000375667	1275155	CLCNKB	NM_000085.5(CLCNKB):c.1183C>T (p.Arg395Trp)	1045	143272	Benign	0	criteria provided, single submitter	PF00654.19	241+28	0	0	Unique	Unique	NA	1.169	-0.56265	0	0.045
1	16051505	A	G	576429	ENSG00000184908	ENST00000375667	585699	CLCNKB	NM_000085.5(CLCNKB):c.1255A>G (p.Ile419Val)	19555	142912	Benign	0	criteria provided, multiple submitters, no conflicts	PF00654.19	265	0	0	Unique	Unique	NA	1.169	-0.56265	0	1.242
1	16051520	G	A	962664	ENSG00000184908	ENST00000375667	974420	CLCNKB	NM_000085.5(CLCNKB):c.1270G>A (p.Gly424Arg)	NA	NA	Likely pathogenic	1	criteria provided, single submitter	PF00654.19	270	0	0	Pathogenic	Pathogenic	NA	1.169	-0.56265	0	7.912
1	16051544	T	C	22634	ENSG00000184908	ENST00000375667	7595	CLCNKB	NM_000085.5(CLCNKB):c.1294T>C (p.Tyr432His)	NA	NA	Pathogenic	1	no assertion criteria provided	PF00654.19	278	0	0	Unique	Unique	NA	1.169	-0.56265	0	-1.228
1	16051737	A	G	792834	ENSG00000184908	ENST00000375667	804713	CLCNKB	NM_000085.5(CLCNKB):c.1325A>G (p.Glu442Gly)	NA	NA	Pathogenic/Likely pathogenic	1	criteria provided, multiple submitters, no conflicts	PF00654.19	288	0	0	Unique	Unique	NA	1.169	-0.56265	0	5.986
1	16052230	A	T	576432	ENSG00000184908	ENST00000375667	585702	CLCNKB	NM_000085.5(CLCNKB):c.1441A>T (p.Thr481Ser)	19565	143206	Benign	0	criteria provided, multiple submitters, no conflicts	PF00654.19	321	0	0	Unique	Unique	NA	1.169	-0.56265	0	0.954
1	16052359	G	A	706799	ENSG00000184908	ENST00000375667	791107	CLCNKB	NM_000085.5(CLCNKB):c.1570G>A (p.Val524Ile)	1492	141680	Benign/Likely benign	0	criteria provided, multiple submitters, no conflicts	NA	NA	0	0	NA	NA	NA	1.169	-0.56265	0	4.273
1	16053701	T	C	440394	ENSG00000184908	ENST00000375667	447094	CLCNKB	NM_000085.5(CLCNKB):c.1685T>C (p.Met562Thr)	126736	143140	Benign	0	criteria provided, multiple submitters, no conflicts	PF00571.27	16	0	0	Unique	Unique	NA	1.169	-0.56265	0	-1.338
1	16053748	A	G	440395	ENSG00000184908	ENST00000375667	447096	CLCNKB	NM_000085.5(CLCNKB):c.1732A>G (p.Lys578Glu)	99679	142774	Benign	0	criteria provided, multiple submitters, no conflicts	PF00571.27	32	0	0	Pathogenic	Pathogenic	NA	1.169	-0.56265	0	1.012
1	16055706	G	A	389334	ENSG00000184908	ENST00000375667	402541	CLCNKB	NM_000085.5(CLCNKB):c.1877G>A (p.Cys626Tyr)	2088	143276	Benign/Likely benign	0	criteria provided, multiple submitters, no conflicts	NA	NA	0	0	NA	NA	NA	1.169	-0.56265	0	2.975
1	16056471	C	T	440399	ENSG00000184908	ENST00000375667	447100	CLCNKB	NM_000085.5(CLCNKB):c.1979C>T (p.Ser660Leu)	2280	142284	Benign	0	criteria provided, multiple submitters, no conflicts	NA	NA	0	0	NA	NA	NA	1.169	-0.56265	0	0.091
1	16058636	C	A	1238161	ENSG00000185519	ENST00000375662	1249070	FAM131C	NM_182623.3(FAM131C):c.644G>T (p.Ser215Ile)	NA	NA	Benign	0	criteria provided, single submitter	NA	NA	0	0	NA	NA	NA	1.194	-0.1949	0	0.457
1	16125271	C	T	277210	ENSG00000142627	ENST00000358432	293408	EPHA2	NM_004431.5(EPHA2):c.2875G>A (p.Ala959Thr)	NA	NA	Benign/Likely benign	0	criteria provided, multiple submitters, no conflicts	PF00536.29	57	0	0	Unique	Unique	0.451543925	0.886	1.5553	0	1.668
1	16125304	C	A	28297	ENSG00000142627	ENST00000358432	13258	EPHA2	NM_004431.5(EPHA2):c.2842G>T (p.Gly948Trp)	NA	NA	Pathogenic	1	no assertion criteria provided	PF00536.29	46	0	0	Unique	Unique	0.451543925	0.886	1.5553	7.9475666	7.818
1	16129440	G	A	28298	ENSG00000142627	ENST00000358432	13259	EPHA2	NM_004431.5(EPHA2):c.2819C>T (p.Thr940Ile)	NA	NA	Pathogenic	1	no assertion criteria provided	PF00536.29	38	0	0	Unique	Unique	0.451543925	0.886	1.5553	25.3093489	0.31
1	16129588	C	T	862594	ENSG00000142627	ENST00000358432	873862	EPHA2	NM_004431.5(EPHA2):c.2671G>A (p.Val891Met)	NA	NA	Likely benign	0	criteria provided, single submitter	NA	NA	0	0	NA	NA	NA	0.886	1.5553	0	3.901
1	16130268	C	T	249477	ENSG00000142627	ENST00000358432	259391	EPHA2	NM_004431.5(EPHA2):c.2627G>A (p.Arg876His)	NA	NA	Benign	0	criteria provided, multiple submitters, no conflicts	NA	NA	0	0	NA	NA	NA	0.886	1.5553	0	4.778
1	16130316	C	T	1130555	ENSG00000142627	ENST00000358432	1143210	EPHA2	NM_004431.5(EPHA2):c.2579G>A (p.Arg860His)	NA	NA	Likely benign	0	criteria provided, single submitter	PF07714.16	249	0	0	Pathogenic	Pathogenic	0.483195882	0.886	1.5553	0	1.753
1	16132227	C	T	28301	ENSG00000142627	ENST00000358432	13262	EPHA2	NM_004431.5(EPHA2):c.2162G>A (p.Arg721Gln)	NA	NA	Likely benign	0	criteria provided, single submitter	PF07714.16	111	0	0	Pathogenic	Pathogenic	0.483195882	0.886	1.5553	0	6.161
1	16133203	C	T	862607	ENSG00000142627	ENST00000358432	875750	EPHA2	NM_004431.5(EPHA2):c.2030G>A (p.Arg677His)	NA	NA	Benign	0	criteria provided, single submitter	PF07714.16	65	0	0	Pathogenic	Pathogenic	0.483195882	0.886	1.5553	0	2.803
1	16133226	C	A	188784	ENSG00000142627	ENST00000358432	190978	EPHA2	NM_004431.5(EPHA2):c.2007G>T (p.Gln669His)	NA	NA	Likely pathogenic	1	no assertion criteria provided	PF07714.16	57	0	0	Benign	Benign	0.483195882	0.886	1.5553	74.82187894	3.363
1	16133249	C	T	277927	ENSG00000142627	ENST00000358432	293416	EPHA2	NM_004431.5(EPHA2):c.1984G>A (p.Gly662Ser)	NA	NA	Benign	0	criteria provided, single submitter	PF07714.16	50	0	0	Unique	Unique	0.483195882	0.886	1.5553	0	6.27
1	16133282	C	T	277929	ENSG00000142627	ENST00000358432	293417	EPHA2	NM_004431.5(EPHA2):c.1951G>A (p.Gly651Ser)	NA	NA	Likely benign	0	criteria provided, single submitter	PF07714.16	39	0	0	Benign	Benign	0.483195882	0.886	1.5553	0	7.905
1	16133341	A	G	278032	ENSG00000142627	ENST00000358432	293420	EPHA2	NM_004431.5(EPHA2):c.1892T>C (p.Met631Thr)	NA	NA	Benign	0	criteria provided, multiple submitters, no conflicts	PF07714.16	19	0	0	Benign	Benign	0.483195882	0.886	1.5553	0	0.038
1	16133531	G	A	862608	ENSG00000142627	ENST00000358432	876742	EPHA2	NM_004431.5(EPHA2):c.1814C>T (p.Thr605Ile)	NA	NA	Likely benign	0	criteria provided, single submitter	PF14575.5	72	0	0	Unique	Unique	0.617135711	0.886	1.5553	0	8.133
1	16134468	C	T	690402	ENSG00000142627	ENST00000358432	703252	EPHA2	NM_004431.5(EPHA2):c.1682G>A (p.Arg561Lys)	NA	NA	Likely benign	0	criteria provided, single submitter	PF14575.5	25	0	0	Unique	Unique	0.617135711	0.886	1.5553	0	3.408
1	16134529	C	T	277945	ENSG00000142627	ENST00000358432	293426	EPHA2	NM_004431.5(EPHA2):c.1621G>A (p.Val541Met)	NA	NA	Benign/Likely benign	0	criteria provided, multiple submitters, no conflicts	PF14575.5	5	0	0	Unique	Unique	0.617135711	0.886	1.5553	0	0.394
1	16135086	G	A	277228	ENSG00000142627	ENST00000358432	293430	EPHA2	NM_004431.5(EPHA2):c.1532C>T (p.Thr511Met)	NA	NA	Benign	0	criteria provided, multiple submitters, no conflicts	PF00041.20	77	0	0	Conflicting	Benign	0.664762429	0.886	1.5553	0	3.673
1	16135132	C	T	685582	ENSG00000142627	ENST00000358432	702170	EPHA2	NM_004431.5(EPHA2):c.1486G>A (p.Asp496Asn)	NA	NA	Benign	0	criteria provided, single submitter	PF00041.20	62	0	0	Benign	Benign	0.664762429	0.886	1.5553	0	1.537
1	16137994	C	T	249482	ENSG00000142627	ENST00000358432	259386	EPHA2	NM_004431.5(EPHA2):c.1171G>A (p.Gly391Arg)	NA	NA	Benign	0	criteria provided, multiple submitters, no conflicts	PF00041.20	54+1	0	0	Benign	Benign	0.664762429	0.886	1.5553	0	0.073
1	16138093	C	T	515257	ENSG00000142627	ENST00000358432	536126	EPHA2	NM_004431.5(EPHA2):c.1072G>A (p.Glu358Lys)	NA	NA	Likely benign	0	criteria provided, single submitter	PF00041.20	29	0	0	Conflicting	Benign	0.664762429	0.886	1.5553	0	-0.311
1	16138117	G	T	277020	ENSG00000142627	ENST00000358432	293437	EPHA2	NM_004431.5(EPHA2):c.1048C>A (p.Pro350Thr)	NA	NA	Benign	0	criteria provided, multiple submitters, no conflicts	PF00041.20	22	0	0	Benign	Benign	0.664762429	0.886	1.5553	0	3.422
1	16138310	C	T	277027	ENSG00000142627	ENST00000358432	293439	EPHA2	NM_004431.5(EPHA2):c.944G>A (p.Arg315Gln)	NA	NA	Likely benign	0	criteria provided, multiple submitters, no conflicts	NA	NA	0	0	NA	NA	NA	0.886	1.5553	0	7.251
1	16138424	G	A	278104	ENSG00000142627	ENST00000358432	293440	EPHA2	NM_004431.5(EPHA2):c.830C>T (p.Ser277Leu)	NA	NA	Benign	0	criteria provided, multiple submitters, no conflicts	NA	NA	0	0	NA	NA	NA	0.886	1.5553	0	0.396
1	16148506	T	C	278019	ENSG00000142627	ENST00000358432	293442	EPHA2	NM_004431.5(EPHA2):c.695A>G (p.Asp232Gly)	NA	NA	Benign	0	criteria provided, multiple submitters, no conflicts	NA	NA	0	0	NA	NA	NA	0.886	1.5553	0	0.793
1	16148678	G	A	278111	ENSG00000142627	ENST00000358432	293445	EPHA2	NM_004431.5(EPHA2):c.523C>T (p.Arg175Cys)	NA	NA	Benign	0	criteria provided, single submitter	PF01404.18	152	0	0	Unique	Unique	0.502802362	0.886	1.5553	0	3.196
1	16148708	C	T	685583	ENSG00000142627	ENST00000358432	697437	EPHA2	NM_004431.5(EPHA2):c.493G>A (p.Val165Met)	NA	NA	Benign/Likely benign	0	criteria provided, multiple submitters, no conflicts	PF01404.18	142	0	0	Unique	Unique	0.502802362	0.886	1.5553	0	0.542
1	16150928	G	C	277032	ENSG00000142627	ENST00000358432	293450	EPHA2	NM_004431.5(EPHA2):c.121C>G (p.Leu41Val)	NA	NA	Benign	0	criteria provided, multiple submitters, no conflicts	PF01404.18	13	0	0	Unique	Unique	0.502802362	0.886	1.5553	0	3.419
1	16204768	C	T	706817	ENSG00000142632	ENST00000270747	786848	ARHGEF19	NM_153213.5(ARHGEF19):c.1898G>A (p.Arg633Gln)	NA	NA	Benign	0	criteria provided, single submitter	NA	NA	0	0	NA	NA	NA	0.948	0.96514	0	3.827
1	16930289	A	G	706849	ENSG00000058453	ENST00000375541	790475	CROCC	NM_014675.5(CROCC):c.625A>G (p.Thr209Ala)	873	143178	Benign	0	criteria provided, single submitter	PF15035.5	61	0	0	Unique	Unique	0.792163171	1.08	-0.35107	0	2.767
1	16930544	T	A	731850	ENSG00000058453	ENST00000375541	731787	CROCC	NM_014675.5(CROCC):c.799T>A (p.Cys267Ser)	10	143280	Likely benign	0	criteria provided, single submitter	PF15035.5	119	0	0	Unique	Unique	0.792163171	1.08	-0.35107	0	4.298
1	16945494	G	A	696247	ENSG00000058453	ENST00000375541	774151	CROCC	NM_014675.5(CROCC):c.2024G>A (p.Arg675His)	4859	142044	Benign	0	criteria provided, single submitter	NA	NA	0	0	NA	NA	NA	1.08	-0.35107	0	1.405
1	16945542	G	A	696248	ENSG00000058453	ENST00000375541	772652	CROCC	NM_014675.5(CROCC):c.2072G>A (p.Arg691His)	5247	142020	Benign	0	criteria provided, single submitter	NA	NA	0	0	NA	NA	NA	1.08	-0.35107	0	0.118
1	16965852	G	A	706857	ENSG00000058453	ENST00000375541	788938	CROCC	NM_014675.5(CROCC):c.4535G>A (p.Arg1512Gln)	331	143322	Likely benign	0	criteria provided, single submitter	NA	NA	0	0	NA	NA	NA	1.08	-0.35107	0	3.372
1	16970705	C	T	696251	ENSG00000058453	ENST00000375541	771109	CROCC	NM_014675.5(CROCC):c.5722C>T (p.Arg1908Cys)	297	143280	Benign	0	criteria provided, single submitter	NA	NA	0	0	NA	NA	NA	1.08	-0.35107	0	5.295
1	16986334	C	T	133923	ENSG00000159363	ENST00000326735	128474	ATP13A2	NM_022089.4(ATP13A2):c.3430G>A (p.Ala1144Thr)	NA	NA	Benign/Likely benign	0	criteria provided, multiple submitters, no conflicts	NA	NA	0	0	NA	NA	NA	0.913	1.4006	0	-0.539
1	16986835	C	T	696253	ENSG00000159363	ENST00000326735	772041	ATP13A2	NM_022089.4(ATP13A2):c.3205G>A (p.Ala1069Thr)	NA	NA	Likely benign	0	criteria provided, single submitter	NA	NA	0	0	NA	NA	NA	0.913	1.4006	0	0.715
1	16988455	C	T	77001	ENSG00000159363	ENST00000326735	66099	ATP13A2	NM_022089.4(ATP13A2):c.2629G>A (p.Gly877Arg)	NA	NA	Pathogenic	1	no assertion criteria provided	NA	NA	0	0	NA	NA	NA	0.913	1.4006	0	7.512
1	16989739	A	C	77000	ENSG00000159363	ENST00000326735	66098	ATP13A2	NM_022089.4(ATP13A2):c.2561T>G (p.Met854Arg)	NA	NA	Pathogenic	1	no assertion criteria provided	NA	NA	0	0	NA	NA	NA	0.913	1.4006	7.9475666	8.868
1	16990191	C	T	447469	ENSG00000159363	ENST00000326735	465258	ATP13A2	NM_022089.4(ATP13A2):c.2348G>A (p.Arg783Gln)	NA	NA	Benign/Likely benign	0	criteria provided, multiple submitters, no conflicts	NA	NA	0	0	NA	NA	NA	0.913	1.4006	0	-2.373
1	16992042	A	G	515265	ENSG00000159363	ENST00000326735	533810	ATP13A2	NM_022089.4(ATP13A2):c.2093T>C (p.Val698Ala)	NA	NA	Benign/Likely benign	0	criteria provided, multiple submitters, no conflicts	PF00702.25	103+8	0	0	Unique	Unique	0.569545246	0.913	1.4006	0	0.047
1	16993690	C	T	696257	ENSG00000159363	ENST00000326735	772495	ATP13A2	NM_022089.4(ATP13A2):c.1688G>A (p.Arg563Gln)	NA	NA	Likely benign	0	criteria provided, single submitter	PF00702.25	37+5	0	0	Unique	Unique	0.569545246	0.913	1.4006	0	0.058
1	16993828	G	A	361793	ENSG00000159363	ENST00000326735	374888	ATP13A2	NM_022089.4(ATP13A2):c.1550C>T (p.Thr517Ile)	NA	NA	Pathogenic	1	no assertion criteria provided	PF00702.25	11	0	0	Unique	Unique	0.569545246	0.913	1.4006	85.38626377	8.857
1	16996008	C	G	16260	ENSG00000159363	ENST00000326735	1221	ATP13A2	NM_022089.4(ATP13A2):c.1510G>C (p.Gly504Arg)	NA	NA	Pathogenic	1	no assertion criteria provided	NA	NA	0	0	NA	NA	NA	0.913	1.4006	76.70831804	3.073
1	17000107	C	T	205722	ENSG00000159363	ENST00000326735	209136	ATP13A2	NM_022089.4(ATP13A2):c.943G>A (p.Gly315Arg)	NA	NA	Likely pathogenic	1	criteria provided, single submitter	PF00122.19	26	0	0	Unique	Unique	0.536402721	0.913	1.4006	0	7.469
1	17000272	C	T	133925	ENSG00000159363	ENST00000326735	128476	ATP13A2	NM_022089.4(ATP13A2):c.881G>A (p.Arg294Gln)	NA	NA	Benign/Likely benign	0	criteria provided, multiple submitters, no conflicts	NA	NA	0	0	NA	NA	NA	0.913	1.4006	0	-0.4
1	17000309	T	A	515306	ENSG00000159363	ENST00000326735	533811	ATP13A2	NM_022089.4(ATP13A2):c.844A>T (p.Ser282Cys)	NA	NA	Likely benign	0	criteria provided, single submitter	NA	NA	0	0	NA	NA	NA	0.913	1.4006	0	2.57
1	17004399	G	A	152914	ENSG00000159363	ENST00000326735	143196	ATP13A2	NM_022089.4(ATP13A2):c.490C>T (p.Arg164Trp)	NA	NA	Pathogenic	1	no assertion criteria provided	PF12409.7	113	0	0	Unique	Unique	0.70159356	0.913	1.4006	30.25876147	3.828
1	17005517	C	T	578803	ENSG00000159363	ENST00000326735	588136	ATP13A2	NM_022089.4(ATP13A2):c.145G>A (p.Gly49Ser)	NA	NA	Benign/Likely benign	0	criteria provided, multiple submitters, no conflicts	PF12409.7	19	0	0	Unique	Unique	0.70159356	0.913	1.4006	0	1.596
1	17022615	C	T	181604	ENSG00000117118	ENST00000375499	183795	SDHB	NM_003000.3(SDHB):c.758G>A (p.Cys253Tyr)	NA	NA	Likely pathogenic	1	criteria provided, multiple submitters, no conflicts	PF13534.5	56	0	0	Unique	Unique	0.921686747	1.167	-0.10185	46.57426688	7.254
1	17022627	C	T	404977	ENSG00000117118	ENST00000375499	420071	SDHB	NM_003000.3(SDHB):c.746G>A (p.Cys249Tyr)	NA	NA	Likely pathogenic	1	criteria provided, single submitter	PF13534.5	52	0	0	Unique	Unique	0.921686747	1.167	-0.10185	69.41507122	5.632
1	17022637	T	A	432025	ENSG00000117118	ENST00000375499	438427	SDHB	NM_003000.3(SDHB):c.736A>T (p.Ile246Phe)	NA	NA	Pathogenic	1	no assertion criteria provided	PF13534.5	49	0	0	Unique	Unique	0.921686747	1.167	-0.10185	0	5.733
1	17022645	C	A	806477	ENSG00000117118	ENST00000375499	826947	SDHB	NM_003000.3(SDHB):c.728G>T (p.Cys243Phe)	NA	NA	Likely pathogenic	1	criteria provided, single submitter	PF13534.5	46	0	0	Unique	Unique	0.921686747	1.167	-0.10185	17.93971121	7.331
1	17022648	C	T	27820	ENSG00000117118	ENST00000375499	12781	SDHB	NM_003000.3(SDHB):c.725G>A (p.Arg242His)	NA	NA	Pathogenic/Likely pathogenic	1	criteria provided, multiple submitters, no conflicts	PF13534.5	45	2	0	Pathogenic	Pathogenic	0.921686747	1.167	-0.10185	0	5.63
1	17022649	G	A	181605	ENSG00000117118	ENST00000375499	186827	SDHB	NM_003000.3(SDHB):c.724C>T (p.Arg242Cys)	NA	NA	Pathogenic	1	criteria provided, multiple submitters, no conflicts	PF13534.5	45	2	0	Pathogenic	Pathogenic	0.921686747	1.167	-0.10185	25.3093489	7.477
1	17022649	G	T	238171	ENSG00000117118	ENST00000375499	239443	SDHB	NM_003000.3(SDHB):c.724C>A (p.Arg242Ser)	NA	NA	Pathogenic	1	criteria provided, multiple submitters, no conflicts	PF13534.5	45	2	0	Pathogenic	Pathogenic	0.921686747	1.167	-0.10185	25.3093489	7.477
1	17022684	C	T	152351	ENSG00000117118	ENST00000375499	142637	SDHB	NM_003000.3(SDHB):c.689G>A (p.Arg230His)	NA	NA	Pathogenic/Likely pathogenic	1	criteria provided, multiple submitters, no conflicts	PF13534.5	33	2	0	Pathogenic	Pathogenic	0.921686747	1.167	-0.10185	0	3.721
1	17022684	C	A	181607	ENSG00000117118	ENST00000375499	184933	SDHB	NM_003000.3(SDHB):c.689G>T (p.Arg230Leu)	NA	NA	Pathogenic	1	criteria provided, multiple submitters, no conflicts	PF13534.5	33	2	0	Pathogenic	Pathogenic	0.921686747	1.167	-0.10185	0	3.721
1	17022685	G	A	181608	ENSG00000117118	ENST00000375499	185077	SDHB	NM_003000.3(SDHB):c.688C>T (p.Arg230Cys)	NA	NA	Pathogenic	1	criteria provided, multiple submitters, no conflicts	PF13534.5	33	2	0	Pathogenic	Pathogenic	0.921686747	1.167	-0.10185	0	5.977
1	17022720	C	G	472317	ENSG00000117118	ENST00000375499	480794	SDHB	NM_003000.3(SDHB):c.653G>C (p.Trp218Ser)	NA	NA	Likely pathogenic	1	criteria provided, single submitter	PF13534.5	31	0	0	Unique	Unique	0.921686747	1.167	-0.10185	35.8030194	7.329
1	17022724	G	A	181609	ENSG00000117118	ENST00000375499	183735	SDHB	NM_003000.3(SDHB):c.649C>T (p.Arg217Cys)	NA	NA	Pathogenic/Likely pathogenic	1	criteria provided, multiple submitters, no conflicts	PF13534.5	30	0	0	Unique	Unique	0.921686747	1.167	-0.10185	0	7.45
1	17023973	C	A	472281	ENSG00000117118	ENST00000375499	480788	SDHB	NM_003000.3(SDHB):c.642G>T (p.Gln214His)	NA	NA	Likely pathogenic	1	criteria provided, single submitter	PF13534.5	27	0	0	Unique	Unique	0.921686747	1.167	-0.10185	2.608477253	7.041
1	17024015	C	A	181610	ENSG00000117118	ENST00000375499	183747	SDHB	NM_003000.3(SDHB):c.600G>T (p.Trp200Cys)	NA	NA	Pathogenic	1	criteria provided, multiple submitters, no conflicts	PF13534.5	16	1	0	Pathogenic	Pathogenic	0.921686747	1.167	-0.10185	72.01583823	7.079
1	17024017	A	G	558242	ENSG00000117118	ENST00000375499	571856	SDHB	NM_003000.3(SDHB):c.598T>C (p.Trp200Arg)	NA	NA	Likely pathogenic	1	criteria provided, multiple submitters, no conflicts	PF13534.5	16	1	0	Pathogenic	Pathogenic	0.921686747	1.167	-0.10185	72.01583823	8.357
1	17024025	G	C	27818	ENSG00000117118	ENST00000375499	12779	SDHB	NM_003000.3(SDHB):c.590C>G (p.Pro197Arg)	NA	NA	Pathogenic/Likely pathogenic	1	criteria provided, multiple submitters, no conflicts	PF13534.5	13	0	0	Unique	Unique	0.921686747	1.167	-0.10185	0	8.964
1	17024028	C	T	232176	ENSG00000117118	ENST00000375499	230070	SDHB	NM_003000.3(SDHB):c.587G>A (p.Cys196Tyr)	NA	NA	Pathogenic	1	criteria provided, multiple submitters, no conflicts	PF13534.5	12	0	0	Unique	Unique	0.921686747	1.167	-0.10185	59.52688355	7.079
1	17024040	C	T	151761	ENSG00000117118	ENST00000375499	142047	SDHB	NM_003000.3(SDHB):c.575G>A (p.Cys192Tyr)	NA	NA	Pathogenic	1	criteria provided, single submitter	PF13534.5	8	2	0	Pathogenic	Pathogenic	0.921686747	1.167	-0.10185	42.12295972	7.079
1	17024040	C	G	53812	ENSG00000117118	ENST00000375499	44645	SDHB	NM_003000.3(SDHB):c.575G>C (p.Cys192Ser)	NA	NA	Likely pathogenic	1	criteria provided, single submitter	PF13534.5	8	2	0	Pathogenic	Pathogenic	0.921686747	1.167	-0.10185	42.12295972	7.079
1	17024041	A	G	181611	ENSG00000117118	ENST00000375499	186150	SDHB	NM_003000.3(SDHB):c.574T>C (p.Cys192Arg)	NA	NA	Pathogenic	1	criteria provided, multiple submitters, no conflicts	PF13534.5	8	2	0	Pathogenic	Pathogenic	0.921686747	1.167	-0.10185	42.12295972	8.357
1	17024043	C	T	964135	ENSG00000117118	ENST00000375499	976001	SDHB	NM_003000.3(SDHB):c.572G>A (p.Cys191Tyr)	NA	NA	Pathogenic/Likely pathogenic	1	criteria provided, multiple submitters, no conflicts	PF13534.5	7	0	0	Unique	Unique	0.921686747	1.167	-0.10185	42.12295972	7.079
1	17024058	C	T	1054756	ENSG00000117118	ENST00000375499	1066588	SDHB	NM_003000.3(SDHB):c.557G>A (p.Cys186Tyr)	NA	NA	Likely pathogenic	1	criteria provided, single submitter	PF13534.5	2	0	0	Unique	Unique	0.921686747	1.167	-0.10185	42.12295972	7.079
1	17028605	C	A	33493	ENSG00000117118	ENST00000375499	18454	SDHB	NM_003000.3(SDHB):c.418G>T (p.Val140Phe)	NA	NA	Pathogenic/Likely pathogenic	1	criteria provided, multiple submitters, no conflicts	PF13085.5	101	0	0	Unique	Unique	1.028571429	1.167	-0.10185	0	4.463
1	17028611	C	A	181615	ENSG00000117118	ENST00000375499	187177	SDHB	NM_003000.3(SDHB):c.412G>T (p.Asp138Tyr)	NA	NA	Likely pathogenic	1	criteria provided, multiple submitters, no conflicts	PF13085.5	99	0	0	Unique	Unique	1.028571429	1.167	-0.10185	59.52688355	7.23
1	17028628	T	G	27826	ENSG00000117118	ENST00000375499	12787	SDHB	NM_003000.3(SDHB):c.395A>C (p.His132Pro)	NA	NA	Likely pathogenic	1	criteria provided, single submitter	PF13085.5	93	0	0	Unique	Unique	1.028571429	1.167	-0.10185	35.8030194	7.33
1	17028637	G	C	151137	ENSG00000117118	ENST00000375499	141423	SDHB	NM_003000.3(SDHB):c.386C>G (p.Pro129Arg)	NA	NA	Likely pathogenic	1	criteria provided, single submitter	PF13085.5	90	0	0	Unique	Unique	1.028571429	1.167	-0.10185	25.3093489	9.194
1	17028643	A	C	181616	ENSG00000117118	ENST00000375499	183814	SDHB	NM_003000.3(SDHB):c.380T>G (p.Ile127Ser)	NA	NA	Pathogenic/Likely pathogenic	1	criteria provided, multiple submitters, no conflicts	PF13085.5	88	0	0	Unique	Unique	1.028571429	1.167	-0.10185	0	8.563
1	17028685	C	G	217064	ENSG00000117118	ENST00000375499	219152	SDHB	NM_003000.3(SDHB):c.338G>C (p.Cys113Ser)	NA	NA	Likely pathogenic	1	no assertion criteria provided	PF13085.5	72	1	0	Pathogenic	Pathogenic	1.028571429	1.167	-0.10185	66.8749552	7.23
1	17028685	C	T	930165	ENSG00000117118	ENST00000375499	941363	SDHB	NM_003000.3(SDHB):c.338G>A (p.Cys113Tyr)	NA	NA	Pathogenic	1	criteria provided, single submitter	PF13085.5	72	1	0	Pathogenic	Pathogenic	1.028571429	1.167	-0.10185	66.8749552	7.23
1	17028691	A	G	806496	ENSG00000117118	ENST00000375499	823614	SDHB	NM_003000.3(SDHB):c.332T>C (p.Leu111Pro)	NA	NA	Likely pathogenic	1	criteria provided, single submitter	PF13085.5	70	0	0	Unique	Unique	1.028571429	1.167	-0.10185	66.8749552	6.788
1	17028721	C	T	27825	ENSG00000117118	ENST00000375499	12786	SDHB	NM_003000.3(SDHB):c.302G>A (p.Cys101Tyr)	NA	NA	Pathogenic	1	no assertion criteria provided	PF13085.5	60	0	0	Unique	Unique	1.028571429	1.167	-0.10185	17.93971121	7.23
1	17028727	C	T	238182	ENSG00000117118	ENST00000375499	239428	SDHB	NM_003000.3(SDHB):c.296G>A (p.Gly99Asp)	NA	NA	Likely pathogenic	1	criteria provided, multiple submitters, no conflicts	PF13085.5	58	0	0	Unique	Unique	1.028571429	1.167	-0.10185	56.21830212	7.23
1	17028730	C	T	447487	ENSG00000117118	ENST00000375499	459142	SDHB	NM_003000.3(SDHB):c.293G>A (p.Cys98Tyr)	NA	NA	Likely pathogenic	1	criteria provided, multiple submitters, no conflicts	PF13085.5	57	0	0	Unique	Unique	1.028571429	1.167	-0.10185	56.21830212	7.23
1	17028734	T	A	472280	ENSG00000117118	ENST00000375499	480784	SDHB	NM_003000.3(SDHB):c.289A>T (p.Ile97Phe)	NA	NA	Likely pathogenic	1	criteria provided, multiple submitters, no conflicts	PF13085.5	56	0	0	Unique	Unique	1.028571429	1.167	-0.10185	56.21830212	7.33
1	17033060	C	T	151825	ENSG00000117118	ENST00000375499	142111	SDHB	NM_003000.3(SDHB):c.286G>A (p.Gly96Ser)	NA	NA	Pathogenic/Likely pathogenic	1	criteria provided, multiple submitters, no conflicts	PF13085.5	55	0	0	Unique	Unique	1.028571429	1.167	-0.10185	0	5.24
1	17033068	C	A	420747	ENSG00000117118	ENST00000375499	428924	SDHB	NM_003000.3(SDHB):c.278G>T (p.Cys93Phe)	NA	NA	Likely pathogenic	1	criteria provided, single submitter	PF13085.5	52	0	0	Unique	Unique	1.028571429	1.167	-0.10185	72.01583823	6.919
1	17033072	A	G	432040	ENSG00000117118	ENST00000375499	438414	SDHB	NM_003000.3(SDHB):c.274T>C (p.Ser92Pro)	NA	NA	Pathogenic	1	no assertion criteria provided	PF13085.5	51	0	0	Unique	Unique	1.028571429	1.167	-0.10185	72.01583823	8.192
1	17033086	A	G	172493	ENSG00000117118	ENST00000375499	178686	SDHB	NM_003000.3(SDHB):c.260T>C (p.Leu87Ser)	NA	NA	Pathogenic/Likely pathogenic	1	criteria provided, multiple submitters, no conflicts	PF13085.5	46	0	0	Unique	Unique	1.028571429	1.167	-0.10185	42.12295972	8.192
1	17033095	T	G	217065	ENSG00000117118	ENST00000375499	219153	SDHB	NM_003000.3(SDHB):c.251A>C (p.Asp84Ala)	NA	NA	Likely pathogenic	1	no assertion criteria provided	PF13085.5	43	0	0	Unique	Unique	1.028571429	1.167	-0.10185	12.54568382	7.015
1	17033125	T	A	806500	ENSG00000117118	ENST00000375499	820912	SDHB	NM_003000.3(SDHB):c.221A>T (p.Asp74Val)	NA	NA	Likely pathogenic	1	criteria provided, single submitter	PF13085.5	33	0	0	Unique	Unique	1.028571429	1.167	-0.10185	0	7.028
1	17044767	A	T	232185	ENSG00000117118	ENST00000375499	231737	SDHB	NM_003000.3(SDHB):c.194T>A (p.Leu65His)	NA	NA	Likely pathogenic	1	criteria provided, single submitter	PF13085.5	25	0	0	Unique	Unique	1.028571429	1.167	-0.10185	78.5231978	8.444
1	17044791	T	C	138931	ENSG00000117118	ENST00000375499	135192	SDHB	NM_003000.3(SDHB):c.170A>G (p.His57Arg)	NA	NA	Benign/Likely benign	0	criteria provided, multiple submitters, no conflicts	PF13085.5	17	0	0	Unique	Unique	1.028571429	1.167	-0.10185	0	0.109
1	17044803	C	T	181623	ENSG00000117118	ENST00000375499	184148	SDHB	NM_003000.3(SDHB):c.158G>A (p.Gly53Glu)	NA	NA	Benign/Likely benign	0	criteria provided, multiple submitters, no conflicts	PF13085.5	13	0	0	Unique	Unique	1.028571429	1.167	-0.10185	0	5.451
1	17044824	C	T	181624	ENSG00000117118	ENST00000375499	183793	SDHB	NM_003000.3(SDHB):c.137G>A (p.Arg46Gln)	NA	NA	Pathogenic/Likely pathogenic	1	criteria provided, multiple submitters, no conflicts	PF13085.5	6	2	0	Pathogenic	Pathogenic	1.028571429	1.167	-0.10185	0	7.143
1	17044824	C	A	390930	ENSG00000117118	ENST00000375499	412478	SDHB	NM_003000.3(SDHB):c.137G>T (p.Arg46Leu)	NA	NA	Likely pathogenic	1	criteria provided, multiple submitters, no conflicts	PF13085.5	6	2	0	Pathogenic	Pathogenic	1.028571429	1.167	-0.10185	0	7.143
1	17044825	G	C	27824	ENSG00000117118	ENST00000375499	12785	SDHB	NM_003000.3(SDHB):c.136C>G (p.Arg46Gly)	NA	NA	Pathogenic	1	criteria provided, multiple submitters, no conflicts	PF13085.5	6	2	0	Pathogenic	Pathogenic	1.028571429	1.167	-0.10185	0	1.556
1	17044841	C	G	627111	ENSG00000117118	ENST00000375499	646918	SDHB	NM_003000.3(SDHB):c.120G>C (p.Lys40Asn)	NA	NA	Likely pathogenic	1	criteria provided, single submitter	NA	NA	0	0	NA	NA	NA	1.167	-0.10185	51.04697028	4.298
1	17044848	C	T	238190	ENSG00000117118	ENST00000375499	239420	SDHB	NM_003000.3(SDHB):c.113G>A (p.Arg38His)	NA	NA	Likely benign	0	criteria provided, multiple submitters, no conflicts	NA	NA	0	0	NA	NA	NA	1.167	-0.10185	0	4.37
1	17053988	C	T	45429	ENSG00000117118	ENST00000375499	36768	SDHB	NM_003000.3(SDHB):c.32G>A (p.Arg11His)	NA	NA	Benign/Likely benign	0	criteria provided, multiple submitters, no conflicts	NA	NA	0	0	NA	NA	NA	1.167	-0.10185	0	1.844
1	17053991	C	T	806507	ENSG00000117118	ENST00000375499	822497	SDHB	NM_003000.3(SDHB):c.29G>A (p.Arg10Lys)	NA	NA	Likely benign	0	criteria provided, single submitter	NA	NA	0	0	NA	NA	NA	1.167	-0.10185	36.8538812	-0.693
1	17054001	G	C	806508	ENSG00000117118	ENST00000375499	820490	SDHB	NM_003000.3(SDHB):c.19C>G (p.Leu7Val)	NA	NA	Likely benign	0	criteria provided, single submitter	NA	NA	0	0	NA	NA	NA	1.167	-0.10185	0	0.473
1	17054012	G	C	27830	ENSG00000117118	ENST00000375499	12791	SDHB	NM_003000.3(SDHB):c.8C>G (p.Ala3Gly)	NA	NA	Benign/Likely benign	0	criteria provided, multiple submitters, no conflicts	NA	NA	0	0	NA	NA	NA	1.167	-0.10185	0	5.26
1	17054017	C	T	420754	ENSG00000117118	ENST00000375499	428932	SDHB	NM_003000.3(SDHB):c.3G>A (p.Met1Ile)	NA	NA	Pathogenic/Likely pathogenic	1	criteria provided, multiple submitters, no conflicts	NA	NA	1	0	NA	NA	NA	1.167	-0.10185	18.12440943	4.138
1	17054019	T	A	420755	ENSG00000117118	ENST00000375499	428918	SDHB	NM_003000.3(SDHB):c.1A>T (p.Met1Leu)	NA	NA	Pathogenic/Likely pathogenic	1	criteria provided, multiple submitters, no conflicts	NA	NA	1	0	NA	NA	NA	1.167	-0.10185	18.12440943	4.191
1	17086657	C	T	696265	ENSG00000117115	ENST00000375481	767659	PADI2	NM_007365.3(PADI2):c.698G>A (p.Arg233Gln)	NA	NA	Likely benign	0	criteria provided, single submitter	PF08527.9	118	0	0	Unique	Unique	NA	1.014	0.48982	0	-0.106
1	17226078	A	G	696270	ENSG00000142623	ENST00000375471	773391	PADI1	NM_013358.3(PADI1):c.572A>G (p.Asp191Gly)	619	143254	Likely benign	0	criteria provided, single submitter	PF08527.9	77	0	0	Unique	Unique	0.645264302	1.243	-1.0475	0	3.07
1	17244196	G	A	706878	ENSG00000142623	ENST00000375471	791779	PADI1	NM_013358.3(PADI1):c.1945G>A (p.Val649Met)	3791	143214	Benign	0	criteria provided, single submitter	PF03068.14	370	0	0	Unique	Unique	0.594887809	1.243	-1.0475	0	7.902
1	17262194	T	A	361773	ENSG00000142619	ENST00000375460	374868	PADI3	NM_016233.2(PADI3):c.335T>A (p.Leu112His)	707	143232	Pathogenic	1	criteria provided, single submitter	PF08526.9	112	0	0	Unique	Unique	0.689244217	1.061	0.16865	0	4.419
1	17267938	C	T	590371	ENSG00000142619	ENST00000375460	599199	PADI3	NM_016233.2(PADI3):c.628C>T (p.Arg210Trp)	72	143346	Pathogenic	1	criteria provided, single submitter	PF08527.9	96	0	0	Unique	Unique	0.645264302	1.061	0.16865	0	1.138
1	17270903	A	G	590373	ENSG00000142619	ENST00000375460	599194	PADI3	NM_016233.2(PADI3):c.856A>G (p.Thr286Ala)	1595	143026	Pathogenic	1	criteria provided, single submitter	PF03068.14	4	0	0	Unique	Unique	0.594887809	1.061	0.16865	0	8.716
1	17270928	C	T	361772	ENSG00000142619	ENST00000375460	374867	PADI3	NM_016233.2(PADI3):c.881C>T (p.Ala294Val)	886	143268	Pathogenic	1	criteria provided, single submitter	PF03068.14	12	0	0	Unique	Unique	0.594887809	1.061	0.16865	0	7.376
1	17280704	C	T	590374	ENSG00000142619	ENST00000375460	599196	PADI3	NM_016233.2(PADI3):c.1669C>T (p.Arg557Trp)	347	143268	Pathogenic	1	criteria provided, single submitter	PF03068.14	273	0	0	Unique	Unique	0.594887809	1.061	0.16865	0	0.061
1	17280779	G	A	590375	ENSG00000142619	ENST00000375460	599195	PADI3	NM_016233.2(PADI3):c.1744G>A (p.Ala582Thr)	992	143250	Pathogenic	1	criteria provided, single submitter	PF03068.14	302	0	0	Unique	Unique	0.594887809	1.061	0.16865	0	3.739
1	17282897	C	A	361774	ENSG00000142619	ENST00000375460	374869	PADI3	NM_016233.2(PADI3):c.1813C>A (p.Pro605Thr)	84	143336	Pathogenic/Likely pathogenic	1	no assertion criteria provided	PF03068.14	325	0	0	Unique	Unique	0.594887809	1.061	0.16865	0	7.688
1	17283039	G	A	590376	ENSG00000142619	ENST00000375460	599198	PADI3	NM_016233.2(PADI3):c.1955G>A (p.Arg652Lys)	2	143360	Pathogenic	1	criteria provided, single submitter	PF03068.14	372	0	0	Unique	Unique	0.594887809	1.061	0.16865	81.99398148	9.695
1	17308245	G	A	696274	ENSG00000159339	ENST00000375448	777323	PADI4	NM_012387.3(PADI4):c.23G>A (p.Arg8His)	3175	143264	Benign	0	criteria provided, single submitter	PF08526.9	8	0	0	Unique	Unique	0.689244217	1.099	-0.077498	0	1.321
1	17331097	T	C	718391	ENSG00000159339	ENST00000375448	711266	PADI4	NM_012387.3(PADI4):c.221T>C (p.Val74Ala)	915	143118	Benign	0	criteria provided, single submitter	PF08526.9	74	0	0	Unique	Unique	0.689244217	1.099	-0.077498	0	4.21
1	17331112	C	T	706879	ENSG00000159339	ENST00000375448	780217	PADI4	NM_012387.3(PADI4):c.236C>T (p.Thr79Met)	2491	143262	Benign	0	criteria provided, single submitter	PF08526.9	79	0	0	Unique	Unique	0.689244217	1.099	-0.077498	0	-1.651
1	17342393	A	G	696276	ENSG00000159339	ENST00000375448	774152	PADI4	NM_012387.3(PADI4):c.926A>G (p.Tyr309Cys)	1049	143278	Benign	0	criteria provided, single submitter	PF03068.14	27	0	0	Unique	Unique	0.594887809	1.099	-0.077498	0	2.003
1	17382046	T	A	359135	ENSG00000276747	ENST00000619609	372230	PADI6	NM_207421.4(PADI6):c.633T>A (p.His211Gln)	NA	NA	Pathogenic	1	no assertion criteria provided	PF08527.9	88	0	0	Unique	Unique	0.645264302	#N/A	#N/A	0	-0.277
1	17395663	G	A	359137	ENSG00000276747	ENST00000619609	372232	PADI6	NM_207421.4(PADI6):c.1618G>A (p.Gly540Arg)	NA	NA	Pathogenic	1	no assertion criteria provided	PF03068.14	238	0	0	Unique	Unique	0.594887809	#N/A	#N/A	0	1.444
1	17602183	G	A	731883	ENSG00000074964	ENST00000361221	733539	ARHGEF10L	NM_018125.4(ARHGEF10L):c.314G>A (p.Arg105Gln)	924	143294	Benign	0	criteria provided, single submitter	NA	NA	0	0	NA	NA	NA	0.905	1.5055	0	0.289
1	17696908	C	T	731887	ENSG00000074964	ENST00000361221	731669	ARHGEF10L	NM_018125.4(ARHGEF10L):c.3368C>T (p.Thr1123Ile)	455	143332	Benign	0	criteria provided, single submitter	NA	NA	0	0	NA	NA	NA	0.905	1.5055	0	0.949
1	17697186	G	A	226642	ENSG00000074964	ENST00000361221	224809	ARHGEF10L	NM_018125.4(ARHGEF10L):c.3646G>A (p.Asp1216Asn)	NA	NA	Likely pathogenic	1	criteria provided, single submitter	NA	NA	0	0	NA	NA	NA	0.905	1.5055	0	9.165
1	17697204	C	T	731888	ENSG00000074964	ENST00000361221	721792	ARHGEF10L	NM_018125.4(ARHGEF10L):c.3664C>T (p.Arg1222Cys)	566	143336	Benign	0	criteria provided, single submitter	NA	NA	0	0	NA	NA	NA	0.905	1.5055	0	3.352
1	18365416	G	A	706925	ENSG00000117154	ENST00000251296	786716	IGSF21	NM_032880.5(IGSF21):c.734G>A (p.Arg245His)	3301	142762	Benign	0	criteria provided, single submitter	NA	NA	0	0	NA	NA	NA	1.044	0.32372	0	0.205
1	18376834	C	T	696311	ENSG00000117154	ENST00000251296	775518	IGSF21	NM_032880.5(IGSF21):c.1136C>T (p.Thr379Met)	4340	143300	Benign	0	criteria provided, single submitter	NA	NA	0	0	NA	NA	NA	1.044	0.32372	0	7.45
1	18481360	G	T	718431	ENSG00000179023	ENST00000400664	716270	KLHDC7A	NM_152375.3(KLHDC7A):c.379G>T (p.Gly127Cys)	661	143258	Benign	0	criteria provided, single submitter	NA	NA	0	0	NA	NA	NA	1.012	0.49144	0	0.473
1	18482525	A	G	718432	ENSG00000179023	ENST00000400664	716271	KLHDC7A	NM_152375.3(KLHDC7A):c.1544A>G (p.Gln515Arg)	643	143320	Benign	0	criteria provided, single submitter	NA	NA	0	0	NA	NA	NA	1.012	0.49144	0	-0.824
1	18634383	C	T	677187	ENSG00000009709	ENST00000375375	689509	PAX7	NM_001135254.2(PAX7):c.166C>T (p.Arg56Cys)	1	143336	Pathogenic	1	no assertion criteria provided	PF00292.17	23	0	0	Pathogenic	Pathogenic	NA	0.965	0.8039	30.25876147	6.004
1	18859599	G	A	706946	ENSG00000179002	ENST00000375371	786454	TAS1R2	NM_152232.3(TAS1R2):c.62C>T (p.Pro21Leu)	NA	NA	Benign	0	criteria provided, single submitter	NA	NA	0	0	NA	NA	NA	1.149	-0.57202	0	0.82
1	18872906	G	A	278107	ENSG00000159423	ENST00000290597	294364	ALDH4A1	NM_003748.4(ALDH4A1):c.1631C>T (p.Pro544Leu)	NA	NA	Benign/Likely benign	0	criteria provided, multiple submitters, no conflicts	PF00171.21	459	0	0	Unique	Unique	0.612689317	1.099	-0.046713	0	9.742
1	18875425	T	C	279265	ENSG00000159423	ENST00000290597	294366	ALDH4A1	NM_003748.4(ALDH4A1):c.1417A>G (p.Thr473Ala)	NA	NA	Benign	0	criteria provided, multiple submitters, no conflicts	PF00171.21	393	0	0	Unique	Unique	0.612689317	1.099	-0.046713	0	4.536
1	18875434	C	T	279073	ENSG00000159423	ENST00000290597	294367	ALDH4A1	NM_003748.4(ALDH4A1):c.1408G>A (p.Val470Ile)	NA	NA	Benign	0	criteria provided, multiple submitters, no conflicts	PF00171.21	390	0	0	Unique	Unique	0.612689317	1.099	-0.046713	0	2.198
1	18875457	T	G	690429	ENSG00000159423	ENST00000290597	703507	ALDH4A1	NM_003748.4(ALDH4A1):c.1385A>C (p.Lys462Thr)	NA	NA	Likely benign	0	criteria provided, single submitter	PF00171.21	382	0	0	Unique	Unique	0.612689317	1.099	-0.046713	0	2.988
1	18875466	G	A	963455	ENSG00000159423	ENST00000290597	975479	ALDH4A1	NM_003748.4(ALDH4A1):c.1376C>T (p.Pro459Leu)	NA	NA	Likely benign	0	no assertion criteria provided	PF00171.21	381	0	0	Benign	Benign	0.612689317	1.099	-0.046713	0	9.168
1	18877231	A	G	279272	ENSG00000159423	ENST00000290597	294377	ALDH4A1	NM_003748.4(ALDH4A1):c.1162T>C (p.Phe388Leu)	NA	NA	Benign/Likely benign	0	criteria provided, multiple submitters, no conflicts	PF00171.21	308	0	0	Pathogenic	Pathogenic	0.612689317	1.099	-0.046713	0	4.431
1	18877498	G	A	19042	ENSG00000159423	ENST00000290597	4003	ALDH4A1	NM_003748.4(ALDH4A1):c.1055C>T (p.Ser352Leu)	NA	NA	Pathogenic	1	no assertion criteria provided	PF00171.21	273	0	0	Pathogenic	Pathogenic	0.612689317	1.099	-0.046713	0	9.31
1	18883298	G	A	278142	ENSG00000159423	ENST00000290597	294386	ALDH4A1	NM_003748.4(ALDH4A1):c.584C>T (p.Thr195Met)	NA	NA	Benign/Likely benign	0	criteria provided, multiple submitters, no conflicts	PF00171.21	122	0	0	Unique	Unique	0.612689317	1.099	-0.046713	0	3.244
1	18883383	T	A	963456	ENSG00000159423	ENST00000290597	975482	ALDH4A1	NM_003748.4(ALDH4A1):c.499A>T (p.Ile167Phe)	NA	NA	Likely benign	0	no assertion criteria provided	PF00171.21	94	0	0	Unique	Unique	0.612689317	1.099	-0.046713	51.03391098	7.279
1	18883419	C	T	963457	ENSG00000159423	ENST00000290597	975481	ALDH4A1	NM_003748.4(ALDH4A1):c.463G>A (p.Val155Met)	NA	NA	Likely benign	0	no assertion criteria provided	PF00171.21	83	0	0	Unique	Unique	0.612689317	1.099	-0.046713	0	5.322
1	18885493	C	T	278150	ENSG00000159423	ENST00000290597	294389	ALDH4A1	NM_003748.4(ALDH4A1):c.433G>A (p.Ala145Thr)	NA	NA	Benign/Likely benign	0	criteria provided, multiple submitters, no conflicts	PF00171.21	73	0	0	Unique	Unique	0.612689317	1.099	-0.046713	0	7.265
1	18889432	C	T	780401	ENSG00000159423	ENST00000290597	798202	ALDH4A1	NM_003748.4(ALDH4A1):c.179G>A (p.Arg60Gln)	NA	NA	Likely benign	0	criteria provided, single submitter	NA	NA	0	0	NA	NA	NA	1.099	-0.046713	0	-0.289
1	18890065	C	T	963459	ENSG00000159423	ENST00000290597	975483	ALDH4A1	NM_003748.4(ALDH4A1):c.103G>A (p.Glu35Lys)	NA	NA	Likely benign	0	no assertion criteria provided	NA	NA	0	0	NA	NA	NA	1.099	-0.046713	0	6.437
1	18902477	G	A	447559	ENSG00000159423	ENST00000290597	471330	ALDH4A1	NM_003748.4(ALDH4A1):c.47C>T (p.Pro16Leu)	NA	NA	Benign/Likely benign	0	criteria provided, multiple submitters, no conflicts	NA	NA	0	0	NA	NA	NA	1.099	-0.046713	0	1.558
1	19094058	G	T	590821	ENSG00000127481	ENST00000375224	599553	UBR4	NM_020765.3(UBR4):c.13828C>A (p.Pro4610Thr)	NA	NA	Likely pathogenic	1	no assertion criteria provided	PF13764.5	242	0	0	Unique	Unique	0.420797138	0.727	5.6833	0	9.362
1	19119624	C	T	590822	ENSG00000127481	ENST00000375254	599550	UBR4	NM_020765.3(UBR4):c.10388G>A (p.Arg3463His)	NA	NA	Likely pathogenic	1	no assertion criteria provided	NA	NA	0	0	NA	NA	NA	0.727	5.6833	0	7.568
1	19144896	T	C	731938	ENSG00000127481	ENST00000375254	724318	UBR4	NM_020765.3(UBR4):c.7957A>G (p.Ile2653Val)	NA	NA	Likely benign	0	criteria provided, single submitter	NA	NA	0	0	NA	NA	NA	0.727	5.6833	0	2.378
1	19151825	T	C	590823	ENSG00000127481	ENST00000375254	599501	UBR4	NM_020765.3(UBR4):c.7031A>G (p.Asn2344Ser)	NA	NA	Likely pathogenic	1	no assertion criteria provided	NA	NA	0	0	NA	NA	NA	0.727	5.6833	0	4.484
1	19155051	C	T	590824	ENSG00000127481	ENST00000375254	599552	UBR4	NM_020765.3(UBR4):c.6325G>A (p.Gly2109Ser)	NA	NA	Likely pathogenic	1	no assertion criteria provided	NA	NA	0	0	NA	NA	NA	0.727	5.6833	0	7.378
1	19161110	G	C	718454	ENSG00000127481	ENST00000375254	712342	UBR4	NM_020765.3(UBR4):c.5213C>G (p.Ser1738Cys)	NA	NA	Likely benign	0	criteria provided, single submitter	NA	NA	0	0	NA	NA	NA	0.727	5.6833	0	9.602
1	19167026	T	G	718455	ENSG00000127481	ENST00000375254	713262	UBR4	NM_020765.3(UBR4):c.4105A>C (p.Asn1369His)	NA	NA	Benign	0	criteria provided, single submitter	NA	NA	0	0	NA	NA	NA	0.727	5.6833	0	3.158
1	19167086	G	C	590825	ENSG00000127481	ENST00000375254	599502	UBR4	NM_020765.3(UBR4):c.4045C>G (p.Arg1349Gly)	NA	NA	Likely pathogenic	1	no assertion criteria provided	NA	NA	0	0	NA	NA	NA	0.727	5.6833	0	7.539
1	19168111	G	A	718457	ENSG00000127481	ENST00000375254	716041	UBR4	NM_020765.3(UBR4):c.3815C>T (p.Thr1272Ile)	NA	NA	Likely benign	0	criteria provided, single submitter	NA	NA	0	0	NA	NA	NA	0.727	5.6833	0	9.593
1	19176684	C	A	731945	ENSG00000127481	ENST00000375254	723733	UBR4	NM_020765.3(UBR4):c.2681G>T (p.Gly894Val)	NA	NA	Likely benign	0	criteria provided, single submitter	NA	NA	0	0	NA	NA	NA	0.727	5.6833	0	5.158
1	19176687	C	T	706955	ENSG00000127481	ENST00000375254	786456	UBR4	NM_020765.3(UBR4):c.2678G>A (p.Ser893Asn)	NA	NA	Benign	0	criteria provided, single submitter	NA	NA	0	0	NA	NA	NA	0.727	5.6833	0	0.364
1	19177568	T	C	696334	ENSG00000127481	ENST00000375254	774791	UBR4	NM_020765.3(UBR4):c.2530A>G (p.Met844Val)	NA	NA	Likely benign	0	criteria provided, single submitter	NA	NA	0	0	NA	NA	NA	0.727	5.6833	0	0.428
1	19177633	G	C	696335	ENSG00000127481	ENST00000375254	778208	UBR4	NM_020765.3(UBR4):c.2465C>G (p.Thr822Ser)	NA	NA	Benign	0	criteria provided, single submitter	NA	NA	0	0	NA	NA	NA	0.727	5.6833	0	6.307
1	19198660	C	A	706957	ENSG00000127481	ENST00000375254	782364	UBR4	NM_020765.3(UBR4):c.529G>T (p.Ala177Ser)	NA	NA	Benign	0	criteria provided, single submitter	NA	NA	0	0	NA	NA	NA	0.727	5.6833	0	4.378
1	19222792	C	T	1088256	ENSG00000127463	ENST00000375199	1104774	EMC1	NM_015047.3(EMC1):c.2419G>A (p.Val807Ile)	NA	NA	Likely benign	0	criteria provided, single submitter	PF07774.12	21	0	0	Unique	Unique	NA	0.908	1.3519	0	7.378
1	19223488	T	A	1066536	ENSG00000127463	ENST00000375199	1092828	EMC1	NM_015047.3(EMC1):c.2284A>T (p.Ile762Phe)	NA	NA	Likely benign	0	criteria provided, single submitter	NA	NA	0	0	NA	NA	NA	0.908	1.3519	0	4.841
1	19230854	C	T	718462	ENSG00000127463	ENST00000375199	713444	EMC1	NM_015047.3(EMC1):c.2054G>A (p.Arg685Gln)	NA	NA	Benign	0	criteria provided, single submitter	NA	NA	0	0	NA	NA	NA	0.908	1.3519	0	5.444
1	19231344	G	A	718464	ENSG00000127463	ENST00000375199	709176	EMC1	NM_015047.3(EMC1):c.1861C>T (p.Arg621Cys)	NA	NA	Benign	0	criteria provided, single submitter	NA	NA	0	0	NA	NA	NA	0.908	1.3519	0	7.044
1	19231418	G	A	718465	ENSG00000127463	ENST00000375199	710872	EMC1	NM_015047.3(EMC1):c.1787C>T (p.Ser596Leu)	NA	NA	Benign	0	criteria provided, single submitter	NA	NA	0	0	NA	NA	NA	0.908	1.3519	0	6.143
1	19232655	G	T	511203	ENSG00000127463	ENST00000375199	521479	EMC1	NM_015047.3(EMC1):c.1751C>A (p.Pro584His)	NA	NA	Likely pathogenic	1	criteria provided, single submitter	NA	NA	0	0	NA	NA	NA	0.908	1.3519	59.52688355	9.332
1	19238027	C	T	731949	ENSG00000127463	ENST00000375199	735067	EMC1	NM_015047.3(EMC1):c.1202G>A (p.Arg401Gln)	NA	NA	Likely benign	0	criteria provided, single submitter	NA	NA	0	0	NA	NA	NA	0.908	1.3519	0	1.352
1	19238043	C	G	1088262	ENSG00000127463	ENST00000375199	1109335	EMC1	NM_015047.3(EMC1):c.1186G>C (p.Glu396Gln)	NA	NA	Likely benign	0	criteria provided, single submitter	NA	NA	0	0	NA	NA	NA	0.908	1.3519	0	6.506
1	19238060	G	A	696337	ENSG00000127463	ENST00000375199	772677	EMC1	NM_015047.3(EMC1):c.1169C>T (p.Thr390Met)	NA	NA	Benign	0	criteria provided, single submitter	NA	NA	0	0	NA	NA	NA	0.908	1.3519	0	2.93
1	19238826	A	G	1109783	ENSG00000127463	ENST00000375199	1126926	EMC1	NM_015047.3(EMC1):c.1058T>C (p.Met353Thr)	NA	NA	Likely benign	0	criteria provided, single submitter	NA	NA	0	0	NA	NA	NA	0.908	1.3519	0	0.94
1	19238844	C	T	1153391	ENSG00000127463	ENST00000375199	1170881	EMC1	NM_015047.3(EMC1):c.1040G>A (p.Ser347Asn)	NA	NA	Benign	0	criteria provided, multiple submitters, no conflicts	NA	NA	0	0	NA	NA	NA	0.908	1.3519	0	-0.73
1	19238850	C	G	1153392	ENSG00000127463	ENST00000375199	1166517	EMC1	NM_015047.3(EMC1):c.1034G>C (p.Ser345Thr)	NA	NA	Benign	0	criteria provided, multiple submitters, no conflicts	NA	NA	0	0	NA	NA	NA	0.908	1.3519	0	2.853
1	19239846	G	A	706958	ENSG00000127463	ENST00000375199	780218	EMC1	NM_015047.3(EMC1):c.926C>T (p.Thr309Met)	NA	NA	Benign	0	criteria provided, single submitter	NA	NA	0	0	NA	NA	NA	0.908	1.3519	0	0.203
1	19239888	A	G	1153394	ENSG00000127463	ENST00000375199	1170013	EMC1	NM_015047.3(EMC1):c.884T>C (p.Leu295Ser)	NA	NA	Benign	0	criteria provided, single submitter	NA	NA	0	0	NA	NA	NA	0.908	1.3519	0	8.697
1	19239948	C	T	745930	ENSG00000127463	ENST00000375199	739597	EMC1	NM_015047.3(EMC1):c.824G>A (p.Arg275Gln)	NA	NA	Likely benign	0	criteria provided, single submitter	NA	NA	0	0	NA	NA	NA	0.908	1.3519	0	1.006
1	19240364	G	A	439272	ENSG00000127463	ENST00000375199	446000	EMC1	NM_015047.3(EMC1):c.719C>T (p.Pro240Leu)	NA	NA	Benign/Likely benign	0	criteria provided, multiple submitters, no conflicts	NA	NA	0	0	NA	NA	NA	0.908	1.3519	0	2.04
1	19240391	T	C	1066541	ENSG00000127463	ENST00000375199	1083368	EMC1	NM_015047.3(EMC1):c.692A>G (p.Asp231Gly)	NA	NA	Likely benign	0	criteria provided, single submitter	NA	NA	0	0	NA	NA	NA	0.908	1.3519	0	1.491
1	19251508	A	C	1310380	ENSG00000127463	ENST00000375199	1320135	EMC1	NM_015047.3(EMC1):c.2T>G (p.Met1Arg)	NA	NA	Likely pathogenic	1	criteria provided, single submitter	NA	NA	0	0	NA	NA	NA	0.908	1.3519	0	3.015
1	19282768	T	C	718468	ENSG00000162482	ENST00000361640	712826	AKR7A3	NM_012067.3(AKR7A3):c.959A>G (p.His320Arg)	NA	NA	Benign	0	criteria provided, single submitter	NA	NA	0	0	NA	NA	NA	1.155	-0.16579	0	3.111
1	19308211	C	T	706960	ENSG00000053371	ENST00000235835	788501	AKR7A2	NM_003689.4(AKR7A2):c.538G>A (p.Glu180Lys)	NA	NA	Benign	0	criteria provided, single submitter	PF00248.20	146	0	0	Unique	Unique	0.67351962	1.215	-0.41709	0	7.265
1	19665805	G	C	696341	ENSG00000158748	ENST00000289753	767660	HTR6	NM_000871.3(HTR6):c.52G>C (p.Gly18Arg)	557	143112	Benign	0	criteria provided, single submitter	NA	NA	0	0	NA	NA	NA	1.042	0.34304	0	3.454
1	19679361	C	T	718474	ENSG00000158748	ENST00000289753	715329	HTR6	NM_000871.3(HTR6):c.1316C>T (p.Thr439Met)	180	143304	Likely benign	0	criteria provided, single submitter	NA	NA	0	0	NA	NA	NA	1.042	0.34304	0	0.283
1	19978510	G	A	718489	ENSG00000188257	ENST00000375111	712953	PLA2G2A	NM_000300.4(PLA2G2A):c.55C>T (p.His19Tyr)	NA	NA	Benign	0	criteria provided, single submitter	NA	NA	0	0	NA	NA	NA	0.969	0.68388	0	0.463
1	20507996	C	T	718561	ENSG00000090432	ENST00000264198	719454	MUL1	NM_024544.3(MUL1):c.29G>A (p.Cys10Tyr)	NA	NA	Benign	0	criteria provided, single submitter	NA	NA	0	0	NA	NA	NA	0.945	0.85653	0	0.089
1	20633892	A	T	279796	ENSG00000158828	ENST00000321556	294999	PINK1	NM_032409.3(PINK1):c.344A>T (p.Gln115Leu)	5127	142446	Benign	0	criteria provided, multiple submitters, no conflicts	NA	NA	0	0	NA	NA	NA	1.076	0.12893	0	1.173
1	20637956	G	C	421201	ENSG00000158828	ENST00000321556	429877	PINK1	NM_032409.3(PINK1):c.502G>C (p.Ala168Pro)	NA	NA	Likely pathogenic	1	criteria provided, single submitter	NA	NA	0	0	NA	NA	NA	1.076	0.12893	0	8.299
1	20638012	G	C	1153429	ENSG00000158828	ENST00000321556	1169544	PINK1	NM_032409.3(PINK1):c.558G>C (p.Lys186Asn)	80	143264	Benign	0	criteria provided, single submitter	NA	NA	0	0	NA	NA	NA	1.076	0.12893	0	0.636
1	20638104	C	A	17453	ENSG00000158828	ENST00000321556	2414	PINK1	NM_032409.3(PINK1):c.650C>A (p.Ala217Asp)	NA	NA	Pathogenic	1	no assertion criteria provided	NA	NA	0	0	NA	NA	NA	1.076	0.12893	37.83775643	6.59
1	20644526	C	A	17444	ENSG00000158828	ENST00000321556	2405	PINK1	NM_032409.3(PINK1):c.813C>A (p.His271Gln)	NA	NA	Pathogenic	1	no assertion criteria provided	PF00069.24	57	0	0	Pathogenic	Pathogenic	0.441628154	1.076	0.12893	63.0551767	1.572
1	20644549	G	A	17450	ENSG00000158828	ENST00000321556	2411	PINK1	NM_032409.3(PINK1):c.836G>A (p.Arg279His)	11	143288	Pathogenic	1	no assertion criteria provided	PF00069.24	65	0	0	Conflicting	Benign	0.441628154	1.076	0.12893	0	8.669
1	20644639	G	A	17443	ENSG00000158828	ENST00000321556	2404	PINK1	NM_032409.3(PINK1):c.926G>A (p.Gly309Asp)	NA	NA	Pathogenic	1	no assertion criteria provided	PF00069.24	69+26	0	0	Unique	Unique	0.441628154	1.076	0.12893	46.44167247	8.631
1	20644651	C	T	17452	ENSG00000158828	ENST00000321556	2413	PINK1	NM_032409.3(PINK1):c.938C>T (p.Thr313Met)	2	143356	Pathogenic	1	no assertion criteria provided	PF00069.24	72	0	0	Pathogenic	Pathogenic	0.441628154	1.076	0.12893	0	6.794
1	20645618	G	A	278643	ENSG00000158828	ENST00000321556	295004	PINK1	NM_032409.3(PINK1):c.1018G>A (p.Ala340Thr)	7219	142996	Benign	0	criteria provided, multiple submitters, no conflicts	PF00069.24	101	0	0	Conflicting	Pathogenic	0.441628154	1.076	0.12893	0	1.029
1	20645623	G	A	1109921	ENSG00000158828	ENST00000321556	1139313	PINK1	NM_032409.3(PINK1):c.1023G>A (p.Met341Ile)	9	143220	Likely benign	0	criteria provided, single submitter	PF00069.24	102	0	0	Pathogenic	Pathogenic	0.441628154	1.076	0.12893	0	3.1
1	20645640	T	C	17447	ENSG00000158828	ENST00000321556	2408	PINK1	NM_032409.3(PINK1):c.1040T>C (p.Leu347Pro)	5	143230	Pathogenic	1	criteria provided, multiple submitters, no conflicts	PF00069.24	108	0	0	Benign	Benign	0.441628154	1.076	0.12893	0	6.966
1	20648534	T	C	537083	ENSG00000158828	ENST00000321556	546594	PINK1;PINK1-AS	NM_032409.3(PINK1):c.1153T>C (p.Phe385Leu)	1	143228	Likely pathogenic	1	criteria provided, single submitter	PF00069.24	142	0	0	Pathogenic	Pathogenic	0.441628154	1.076	0.12893	0	7.145
1	20648543	T	C	974957	ENSG00000158828	ENST00000321556	987209	PINK1;PINK1-AS	NM_032409.3(PINK1):c.1162T>C (p.Cys388Arg)	NA	NA	Likely pathogenic	1	criteria provided, single submitter	PF00069.24	145	0	0	Pathogenic	Pathogenic	0.441628154	1.076	0.12893	63.0551767	7.145
1	20649169	G	A	270627	ENSG00000158828	ENST00000321556	286390	PINK1	NM_032409.3(PINK1):c.1426G>A (p.Glu476Lys)	1714	143336	Benign	0	criteria provided, multiple submitters, no conflicts	PF00069.24	231	0	0	Benign	Benign	0.441628154	1.076	0.12893	0	-0.248
1	20650447	G	A	690476	ENSG00000158828	ENST00000321556	703805	PINK1	NM_032409.3(PINK1):c.1502G>A (p.Arg501Gln)	1341	143250	Benign/Likely benign	0	criteria provided, multiple submitters, no conflicts	PF00069.24	256	0	0	Conflicting	Pathogenic	0.441628154	1.076	0.12893	0	7.821
1	20650507	A	C	279809	ENSG00000158828	ENST00000321556	295006	DDOST;PINK1;PINK1-AS	NM_032409.3(PINK1):c.1562A>C (p.Asn521Thr)	39457	143094	Benign/Likely benign	0	criteria provided, multiple submitters, no conflicts	NA	NA	0	0	NA	NA	NA	1.076	0.12893	0	0.617
1	20653676	C	T	279897	ENSG00000244038	ENST00000375048	295113	DDOST	NM_005216.5(DDOST):c.893G>A (p.Arg298Gln)	NA	NA	Benign	0	criteria provided, multiple submitters, no conflicts	PF03345.13	269	0	0	Unique	Unique	0.517964857	0.965	0.78711	0	2.478
1	20654241	G	A	279915	ENSG00000244038	ENST00000375048	295135	DDOST	NM_005216.5(DDOST):c.776C>T (p.Ala259Val)	NA	NA	Benign/Likely benign	0	criteria provided, multiple submitters, no conflicts	PF03345.13	234+2	0	0	Unique	Unique	0.517964857	0.965	0.78711	0	7.643
1	20654660	C	T	39202	ENSG00000244038	ENST00000375048	30246	DDOST	NM_005216.5(DDOST):c.599G>A (p.Gly200Asp)	NA	NA	Pathogenic	1	criteria provided, single submitter	PF03345.13	175	0	0	Unique	Unique	0.517964857	0.965	0.78711	80.91929757	7.769
1	20661380	G	G	515415	ENSG00000244038	ENST00000375048	540210	DDOST	NM_005216.4(DDOST):c.22G>C (p.Gly8Arg)	NA	NA	Benign	0	criteria provided, single submitter	NA	NA	0	0	NA	NA	NA	0.965	0.78711	#N/A
1	20829186	A	G	707055	ENSG00000075151	ENST00000264211	786717	EIF4G3	NM_001391906.1(EIF4G3):c.4148T>C (p.Met1383Thr)	NA	NA	Benign	0	criteria provided, single submitter	PF02847.16	106	0	0	Unique	Unique	0.586818887	0.763	2.9693	0	8.837
1	21220008	G	A	24172	ENSG00000117298	ENST00000264205	9133	ECE1	NM_001397.3(ECE1):c.2260C>T (p.Arg754Cys)	NA	NA	Pathogenic	1	no assertion criteria provided	PF01431.20	190	0	0	Unique	Unique	NA	0.763	2.3066	0	1.041
1	21225324	C	T	1161951	ENSG00000117298	ENST00000264205	1172769	ECE1	NM_001397.3(ECE1):c.1966G>A (p.Gly656Arg)	NA	NA	Likely pathogenic	1	criteria provided, single submitter	PF01431.20	91	0	0	Unique	Unique	NA	0.763	2.3066	0	2.044
1	21225330	C	T	1109983	ENSG00000117298	ENST00000264205	1132136	ECE1	NM_001397.3(ECE1):c.1960G>A (p.Val654Met)	NA	NA	Likely benign	0	criteria provided, single submitter	PF01431.20	89	0	0	Unique	Unique	NA	0.763	2.3066	0	3.623
1	21238138	C	T	249709	ENSG00000117298	ENST00000264205	258083	ECE1	NM_001397.3(ECE1):c.1385G>A (p.Ser462Asn)	NA	NA	Benign/Likely benign	0	criteria provided, multiple submitters, no conflicts	PF05649.12	333	0	0	Unique	Unique	NA	0.763	2.3066	0	1.049
1	21245077	T	C	761541	ENSG00000117298	ENST00000264205	760868	ECE1	NM_001397.3(ECE1):c.1190A>G (p.Asn397Ser)	NA	NA	Benign	0	criteria provided, single submitter	PF05649.12	270	0	0	Pathogenic	Pathogenic	NA	0.763	2.3066	0	4.727
1	21247362	G	A	249713	ENSG00000117298	ENST00000264205	258079	ECE1	NM_001397.3(ECE1):c.1022C>T (p.Thr341Ile)	NA	NA	Benign	0	criteria provided, single submitter	PF05649.12	215	0	0	Unique	Unique	NA	0.763	2.3066	0	2.288
1	21260369	C	T	746069	ENSG00000117298	ENST00000264205	735498	ECE1	NM_001397.3(ECE1):c.517G>A (p.Glu173Lys)	NA	NA	Likely benign	0	criteria provided, single submitter	PF05649.12	55	0	0	Unique	Unique	NA	0.763	2.3066	0	2.317
1	21480934	G	T	707087	ENSG00000142794	ENST00000318249	789914	NBPF3	NM_032264.6(NBPF3):c.1386G>T (p.Met462Ile)	NA	NA	Benign	0	criteria provided, single submitter	NA	NA	0	0	NA	NA	NA	1.104	-0.030094	0	-0.687
1	21554125	C	G	746093	ENSG00000162551	ENST00000374832	740173	ALPL	NM_000478.6(ALPL):c.44C>G (p.Thr15Ser)	12	142572	Likely benign	0	criteria provided, single submitter	NA	NA	0	0	NA	NA	NA	0.89	1.2672	0	0.653
1	21561118	C	T	1058554	ENSG00000162551	ENST00000374832	1076060	ALPL	NM_000478.6(ALPL):c.203C>T (p.Thr68Met)	NA	NA	Pathogenic	1	criteria provided, single submitter	PF00245.19	18	0	0	Unique	Unique	0.621054188	0.89	1.2672	94.08980251	7.568
1	21561126	C	T	28702	ENSG00000162551	ENST00000374832	13663	ALPL	NM_000478.6(ALPL):c.211C>T (p.Arg71Cys)	NA	NA	Likely pathogenic	1	criteria provided, single submitter	PF00245.19	21	1	0	Pathogenic	Pathogenic	0.621054188	0.89	1.2672	94.08980251	5.724
1	21561127	G	A	1058555	ENSG00000162551	ENST00000374832	1070177	ALPL	NM_000478.6(ALPL):c.212G>A (p.Arg71His)	1	143270	Pathogenic	1	criteria provided, multiple submitters, no conflicts	PF00245.19	21	1	0	Pathogenic	Pathogenic	0.621054188	0.89	1.2672	0	9.602
1	21561130	T	C	186615	ENSG00000162551	ENST00000374832	188928	ALPL	NM_000478.6(ALPL):c.215T>C (p.Ile72Thr)	1	143228	Pathogenic/Likely pathogenic	1	criteria provided, multiple submitters, no conflicts	PF00245.19	22	0	0	Unique	Unique	0.621054188	0.89	1.2672	0	7.674
1	21561138	G	A	1058556	ENSG00000162551	ENST00000374832	1070178	ALPL	NM_000478.6(ALPL):c.223G>A (p.Gly75Ser)	NA	NA	Pathogenic	1	criteria provided, single submitter	PF00245.19	25	0	0	Unique	Unique	0.621054188	0.89	1.2672	48.39999031	9.602
1	21561198	G	A	417652	ENSG00000162551	ENST00000374832	427763	ALPL	NM_000478.6(ALPL):c.283G>A (p.Val95Met)	2	143216	Likely pathogenic	1	criteria provided, multiple submitters, no conflicts	PF00245.19	45	0	0	Unique	Unique	0.621054188	0.89	1.2672	0	6.45
1	21563111	C	T	799154	ENSG00000162551	ENST00000374832	812034	ALPL	NM_000478.6(ALPL):c.299C>T (p.Thr100Met)	2	143336	Pathogenic/Likely pathogenic	1	criteria provided, multiple submitters, no conflicts	PF00245.19	50	0	0	Unique	Unique	0.621054188	0.89	1.2672	0	6.077
1	21563135	C	T	28719	ENSG00000162551	ENST00000374832	13680	ALPL	NM_000478.6(ALPL):c.323C>T (p.Pro108Leu)	NA	NA	Pathogenic	1	no assertion criteria provided	PF00245.19	58	0	0	Unique	Unique	0.621054188	0.89	1.2672	71.97503093	7.861
1	21563143	G	A	818168	ENSG00000162551	ENST00000374832	829876	ALPL	NM_000478.6(ALPL):c.331G>A (p.Ala111Thr)	1	143330	Likely pathogenic	1	criteria provided, single submitter	PF00245.19	61	0	0	Unique	Unique	0.621054188	0.89	1.2672	0	9.945
1	21563158	G	A	28716	ENSG00000162551	ENST00000374832	13677	ALPL	NM_000478.6(ALPL):c.346G>A (p.Ala116Thr)	NA	NA	Pathogenic/Likely pathogenic	1	criteria provided, multiple submitters, no conflicts	PF00245.19	66	0	0	Unique	Unique	0.621054188	0.89	1.2672	42.50496264	9.964
1	21563207	C	T	586013	ENSG00000162551	ENST00000374832	594951	ALPL	NM_000478.6(ALPL):c.395C>T (p.Ala132Val)	NA	NA	Likely pathogenic	1	criteria provided, multiple submitters, no conflicts	PF00245.19	82	0	0	Unique	Unique	0.621054188	0.89	1.2672	12.54568382	5.99
1	21563219	G	A	28714	ENSG00000162551	ENST00000374832	13675	ALPL	NM_000478.6(ALPL):c.407G>A (p.Arg136His)	9	143312	Pathogenic	1	criteria provided, multiple submitters, no conflicts	PF00245.19	84+2	0	0	Unique	Unique	0.621054188	0.89	1.2672	0	4.159
1	21563267	G	A	194840	ENSG00000162551	ENST00000374832	197679	ALPL	NM_000478.6(ALPL):c.455G>A (p.Arg152His)	1231	142926	Benign/Likely benign	0	criteria provided, multiple submitters, no conflicts	PF00245.19	93	0	0	Unique	Unique	0.621054188	0.89	1.2672	0	0.283
1	21564052	G	A	1058563	ENSG00000162551	ENST00000374832	1076159	ALPL	NM_000478.6(ALPL):c.484G>A (p.Gly162Ser)	NA	NA	Pathogenic	1	criteria provided, single submitter	PF00245.19	103	0	0	Unique	Unique	0.621054188	0.89	1.2672	0	9.552
1	21564068	C	A	964146	ENSG00000162551	ENST00000374832	975889	ALPL	NM_000478.6(ALPL):c.500C>A (p.Thr167Lys)	NA	NA	Likely pathogenic	1	criteria provided, single submitter	PF00245.19	108	1	0	Pathogenic	Pathogenic	0.621054188	0.89	1.2672	60.36512124	7.525
1	21564068	C	T	964147	ENSG00000162551	ENST00000374832	975901	ALPL	NM_000478.6(ALPL):c.500C>T (p.Thr167Met)	NA	NA	Pathogenic	1	criteria provided, single submitter	PF00245.19	108	1	0	Pathogenic	Pathogenic	0.621054188	0.89	1.2672	60.36512124	7.525
1	21564076	A	G	1054791	ENSG00000162551	ENST00000374832	1067343	ALPL	NM_000478.6(ALPL):c.508A>G (p.Asn170Asp)	NA	NA	Likely pathogenic	1	criteria provided, single submitter	PF00245.19	111	0	0	Unique	Unique	0.621054188	0.89	1.2672	60.36512124	2.61
1	21564094	G	A	28722	ENSG00000162551	ENST00000374832	13683	ALPL	NM_000478.6(ALPL):c.526G>A (p.Ala176Thr)	22	143264	Pathogenic/Likely pathogenic	1	criteria provided, multiple submitters, no conflicts	PF00245.19	117	0	0	Unique	Unique	0.621054188	0.89	1.2672	0	9.546
1	21564100	T	C	1058566	ENSG00000162551	ENST00000374832	1076160	ALPL	NM_000478.6(ALPL):c.532T>C (p.Tyr178His)	NA	NA	Pathogenic	1	criteria provided, single submitter	PF00245.19	119	0	0	Unique	Unique	0.621054188	0.89	1.2672	0	7.631
1	21564103	G	A	28701	ENSG00000162551	ENST00000374832	13662	ALPL	NM_000478.6(ALPL):c.535G>A (p.Ala179Thr)	NA	NA	Pathogenic/Likely pathogenic	1	criteria provided, multiple submitters, no conflicts	PF00245.19	120	0	0	Unique	Unique	0.621054188	0.89	1.2672	0	9.546
1	21564110	C	G	1317672	ENSG00000162551	ENST00000374832	1327158	ALPL	NM_000478.6(ALPL):c.542C>G (p.Ser181Trp)	NA	NA	Likely pathogenic	1	criteria provided, single submitter	PF00245.19	122	1	0	Pathogenic	Pathogenic	0.621054188	0.89	1.2672	0	1.683
1	21564110	C	T	186617	ENSG00000162551	ENST00000374832	188798	ALPL	NM_000478.6(ALPL):c.542C>T (p.Ser181Leu)	1	143302	Pathogenic/Likely pathogenic	1	criteria provided, multiple submitters, no conflicts	PF00245.19	122	1	0	Pathogenic	Pathogenic	0.621054188	0.89	1.2672	0	1.683
1	21564139	G	A	28709	ENSG00000162551	ENST00000374832	13670	ALPL	NM_000478.6(ALPL):c.571G>A (p.Glu191Lys)	280	143284	Pathogenic/Likely pathogenic	1	criteria provided, multiple submitters, no conflicts	PF00245.19	132	0	0	Unique	Unique	0.621054188	0.89	1.2672	0	4.645
1	21564166	G	A	623243	ENSG00000162551	ENST00000374832	635465	ALPL	NM_000478.6(ALPL):c.598G>A (p.Gly200Ser)	NA	NA	Likely pathogenic	1	no assertion criteria provided	PF00245.19	141	0	0	Unique	Unique	0.621054188	0.89	1.2672	66.8749552	9.473
1	21564185	A	G	966785	ENSG00000162551	ENST00000374832	978707	ALPL	NM_000478.6(ALPL):c.617A>G (p.Tyr206Cys)	1	143274	Likely pathogenic	1	no assertion criteria provided	PF00245.19	147	0	0	Unique	Unique	0.621054188	0.89	1.2672	0	2.448
1	21564188	A	C	28705	ENSG00000162551	ENST00000374832	13666	ALPL	NM_000478.6(ALPL):c.620A>C (p.Gln207Pro)	NA	NA	Pathogenic	1	criteria provided, single submitter	PF00245.19	148	0	0	Unique	Unique	0.621054188	0.89	1.2672	56.21830212	8.827
1	21568114	G	C	1058583	ENSG00000162551	ENST00000374832	1076161	ALPL	NM_000478.6(ALPL):c.659G>C (p.Gly220Ala)	NA	NA	Pathogenic	1	criteria provided, single submitter	PF00245.19	160	0	0	Unique	Unique	0.621054188	0.89	1.2672	7.9475666	9.524
1	21568122	C	T	186618	ENSG00000162551	ENST00000374832	189001	ALPL	NM_000478.6(ALPL):c.667C>T (p.Arg223Trp)	3	143074	Pathogenic/Likely pathogenic	1	criteria provided, multiple submitters, no conflicts	PF00245.19	163	1	0	Pathogenic	Pathogenic	0.621054188	0.89	1.2672	0	1.792
1	21568123	G	A	364747	ENSG00000162551	ENST00000374832	381586	ALPL	NM_000478.6(ALPL):c.668G>A (p.Arg223Gln)	1	143200	Pathogenic	1	criteria provided, multiple submitters, no conflicts	PF00245.19	163	1	0	Pathogenic	Pathogenic	0.621054188	0.89	1.2672	0	9.524
1	21568193	G	T	972538	ENSG00000162551	ENST00000374832	984475	ALPL	NM_000478.6(ALPL):c.738G>T (p.Arg246Ser)	NA	NA	Pathogenic	1	criteria provided, single submitter	PF00245.19	177	0	0	Unique	Unique	0.621054188	0.89	1.2672	0	0.213
1	21568242	T	C	195584	ENSG00000162551	ENST00000374832	198423	ALPL	NM_000478.6(ALPL):c.787T>C (p.Tyr263His)	25712	142966	Benign	0	criteria provided, multiple submitters, no conflicts	PF00245.19	189	0	0	Unique	Unique	0.621054188	0.89	1.2672	0	0.057
1	21568246	A	G	186619	ENSG00000162551	ENST00000374832	188750	ALPL	NM_000478.6(ALPL):c.791A>G (p.Lys264Arg)	2	143218	Likely pathogenic	1	criteria provided, multiple submitters, no conflicts	PF00245.19	190	0	0	Unique	Unique	0.621054188	0.89	1.2672	66.8749552	3.688
1	21570326	C	T	28723	ENSG00000162551	ENST00000374832	13684	ALPL	NM_000478.6(ALPL):c.814C>T (p.Arg272Cys)	2	143252	Pathogenic	1	criteria provided, single submitter	PF00245.19	198	1	0	Pathogenic	Pathogenic	0.621054188	0.89	1.2672	0	4.754
1	21570327	G	A	486846	ENSG00000162551	ENST00000374832	495882	ALPL	NM_000478.6(ALPL):c.815G>A (p.Arg272His)	3	143198	Pathogenic/Likely pathogenic	1	criteria provided, multiple submitters, no conflicts	PF00245.19	198	1	0	Pathogenic	Pathogenic	0.621054188	0.89	1.2672	0	3.836
1	21570336	T	C	930287	ENSG00000162551	ENST00000374832	943632	ALPL	NM_000478.6(ALPL):c.824T>C (p.Leu275Pro)	NA	NA	Likely pathogenic	1	criteria provided, single submitter	PF00245.19	201	0	0	Unique	Unique	0.621054188	0.89	1.2672	0	6.435
1	21573683	A	C	28703	ENSG00000162551	ENST00000374832	13664	ALPL	NM_000478.6(ALPL):c.881A>C (p.Asp294Ala)	10	143042	Pathogenic	1	criteria provided, multiple submitters, no conflicts	PF00245.19	220	0	0	Unique	Unique	0.621054188	0.89	1.2672	0	8.837
1	21573694	G	A	28708	ENSG00000162551	ENST00000374832	13669	ALPL	NM_000478.6(ALPL):c.892G>A (p.Glu298Lys)	4	143210	Pathogenic	1	criteria provided, multiple submitters, no conflicts	PF00245.19	224	0	0	Unique	Unique	0.621054188	0.89	1.2672	0	6.443
1	21573763	C	T	863521	ENSG00000162551	ENST00000374832	875714	ALPL	NM_000478.6(ALPL):c.961C>T (p.Arg321Trp)	14	143270	Likely benign	0	criteria provided, multiple submitters, no conflicts	PF00245.19	247	0	0	Unique	Unique	0.621054188	0.89	1.2672	0	0.491
1	21573778	G	C	1058587	ENSG00000162551	ENST00000374832	1074126	ALPL	NM_000478.6(ALPL):c.976G>C (p.Gly326Arg)	NA	NA	Pathogenic	1	criteria provided, single submitter	PF00245.19	252	0	0	Unique	Unique	0.621054188	0.89	1.2672	66.8749552	9.484
1	21573781	T	C	28712	ENSG00000162551	ENST00000374832	13673	ALPL	NM_000478.6(ALPL):c.979T>C (p.Phe327Leu)	6	143258	Pathogenic/Likely pathogenic	1	criteria provided, multiple submitters, no conflicts	PF00245.19	253	0	0	Unique	Unique	0.621054188	0.89	1.2672	0	7.581
1	21575736	G	A	28711	ENSG00000162551	ENST00000374832	13672	ALPL	NM_000478.6(ALPL):c.1001G>A (p.Gly334Asp)	NA	NA	Pathogenic/Likely pathogenic	1	criteria provided, multiple submitters, no conflicts	PF00245.19	260	0	0	Unique	Unique	0.621054188	0.89	1.2672	12.54568382	9.94
1	21575812	C	G	930290	ENSG00000162551	ENST00000374832	940683	ALPL	NM_000478.6(ALPL):c.1077C>G (p.Ile359Met)	8	143288	Pathogenic	1	criteria provided, single submitter	PF00245.19	285	0	0	Unique	Unique	0.621054188	0.89	1.2672	0	-3.515
1	21575868	A	T	28710	ENSG00000162551	ENST00000374832	13671	ALPL	NM_000478.6(ALPL):c.1133A>T (p.Asp378Val)	1	143266	Pathogenic	1	criteria provided, multiple submitters, no conflicts	PF00245.19	305	0	0	Unique	Unique	0.621054188	0.89	1.2672	0	9.217
1	21575877	A	G	612078	ENSG00000162551	ENST00000374832	623122	ALPL	NM_000478.6(ALPL):c.1142A>G (p.His381Arg)	NA	NA	Likely pathogenic	1	criteria provided, single submitter	PF00245.19	308	0	0	Unique	Unique	0.621054188	0.89	1.2672	17.86158582	9.217
1	21575880	T	A	1054795	ENSG00000162551	ENST00000374832	1066326	ALPL	NM_000478.6(ALPL):c.1145T>A (p.Val382Asp)	NA	NA	Likely pathogenic	1	criteria provided, single submitter	PF00245.19	309	0	0	Unique	Unique	0.621054188	0.89	1.2672	80.62541465	5.016
1	21575897	T	C	930291	ENSG00000162551	ENST00000374832	937925	ALPL	NM_000478.6(ALPL):c.1162T>C (p.Tyr388His)	NA	NA	Likely pathogenic	1	criteria provided, single submitter	PF00245.19	315	0	0	Unique	Unique	0.621054188	0.89	1.2672	80.62541465	4.089
1	21575901	C	A	1214289	ENSG00000162551	ENST00000374832	1224321	ALPL	NM_000478.6(ALPL):c.1166C>A (p.Thr389Asn)	NA	NA	Likely pathogenic	1	criteria provided, single submitter	PF00245.19	316	0	0	Unique	Unique	0.621054188	0.89	1.2672	0	6.079
1	21575906	C	T	540957	ENSG00000162551	ENST00000374832	550442	ALPL	NM_000478.6(ALPL):c.1171C>T (p.Arg391Cys)	2	143316	Pathogenic/Likely pathogenic	1	criteria provided, multiple submitters, no conflicts	PF00245.19	318	0	0	Unique	Unique	0.621054188	0.89	1.2672	0	3.895
1	21576572	C	A	1058594	ENSG00000162551	ENST00000374832	1072423	ALPL	NM_000478.6(ALPL):c.1240C>A (p.Leu414Met)	NA	NA	Pathogenic	1	criteria provided, single submitter	PF00245.19	340	0	0	Unique	Unique	0.621054188	0.89	1.2672	69.41507122	1.868
1	21576582	A	G	28718	ENSG00000162551	ENST00000374832	13679	ALPL	NM_000478.6(ALPL):c.1250A>G (p.Asn417Ser)	8	143158	Pathogenic/Likely pathogenic	1	criteria provided, multiple submitters, no conflicts	PF00245.19	343	0	0	Unique	Unique	0.621054188	0.89	1.2672	0	8.602
1	21576615	G	C	980301	ENSG00000162551	ENST00000374832	992375	ALPL	NM_000478.6(ALPL):c.1283G>C (p.Arg428Pro)	NA	NA	Pathogenic	1	no assertion criteria provided	PF00245.19	354	0	0	Unique	Unique	0.621054188	0.89	1.2672	80.62541465	7.41
1	21576638	T	C	28707	ENSG00000162551	ENST00000374832	13668	ALPL	NM_000478.6(ALPL):c.1306T>C (p.Tyr436His)	NA	NA	Pathogenic	1	no assertion criteria provided	PF00245.19	362	0	0	Unique	Unique	0.621054188	0.89	1.2672	30.20232343	3.328
1	21577401	C	T	1015642	ENSG00000162551	ENST00000374832	1030812	ALPL	NM_000478.6(ALPL):c.1328C>T (p.Ala443Val)	NA	NA	Pathogenic/Likely pathogenic	1	criteria provided, multiple submitters, no conflicts	PF00245.19	369	0	0	Unique	Unique	0.621054188	0.89	1.2672	0	1.275
1	21577421	C	T	952257	ENSG00000162551	ENST00000374832	971527	ALPL	NM_000478.6(ALPL):c.1348C>T (p.Arg450Cys)	5	143350	Pathogenic	1	criteria provided, single submitter	PF00245.19	376	0	0	Unique	Unique	0.621054188	0.89	1.2672	79.00711182	0.02
1	21577439	G	A	28720	ENSG00000162551	ENST00000374832	13681	ALPL	NM_000478.6(ALPL):c.1366G>A (p.Gly456Arg)	NA	NA	Pathogenic	1	criteria provided, single submitter	PF00245.19	382	0	0	Unique	Unique	0.621054188	0.89	1.2672	8.642313634	9.542
1	21577454	G	A	278904	ENSG00000162551	ENST00000374832	295552	ALPL	NM_000478.6(ALPL):c.1381G>A (p.Val461Ile)	1206	143296	Benign/Likely benign	0	criteria provided, multiple submitters, no conflicts	PF00245.19	387	0	0	Unique	Unique	0.621054188	0.89	1.2672	0	0.136
1	21577476	C	T	417655	ENSG00000162551	ENST00000374832	427766	ALPL	NM_000478.6(ALPL):c.1403C>T (p.Ala468Val)	2	143306	Pathogenic	1	criteria provided, single submitter	PF00245.19	394	0	0	Unique	Unique	0.621054188	0.89	1.2672	2.784276546	7.474
1	21577490	G	A	823365	ENSG00000162551	ENST00000374832	845286	ALPL	NM_000478.6(ALPL):c.1417G>A (p.Gly473Ser)	NA	NA	Likely pathogenic	1	criteria provided, multiple submitters, no conflicts	PF00245.19	399	0	0	Unique	Unique	0.621054188	0.89	1.2672	56.49801387	9.541
1	21577499	G	A	823366	ENSG00000162551	ENST00000374832	844755	ALPL	NM_000478.6(ALPL):c.1426G>A (p.Glu476Lys)	NA	NA	Likely pathogenic	1	criteria provided, single submitter	PF00245.19	402	1	0	Pathogenic	Pathogenic	0.621054188	0.89	1.2672	56.49801387	9.541
1	21577500	A	C	1290304	ENSG00000162551	ENST00000374832	1300140	ALPL	NM_000478.6(ALPL):c.1427A>C (p.Glu476Ala)	NA	NA	Likely pathogenic	1	criteria provided, single submitter	PF00245.19	402	1	0	Pathogenic	Pathogenic	0.621054188	0.89	1.2672	56.49801387	8.89
1	21577544	G	A	540900	ENSG00000162551	ENST00000374832	551446	ALPL	NM_000478.6(ALPL):c.1471G>A (p.Gly491Arg)	3	143302	Pathogenic/Likely pathogenic	1	criteria provided, multiple submitters, no conflicts	NA	NA	0	0	NA	NA	NA	0.89	1.2672	48.34635416	7.573
1	21577552	C	A	1318081	ENSG00000162551	ENST00000374832	1327508	ALPL	NM_000478.6(ALPL):c.1479C>A (p.Asn493Lys)	NA	NA	Pathogenic	1	criteria provided, single submitter	NA	NA	0	0	NA	NA	NA	0.89	1.2672	48.34635416	2.011
1	21577638	T	C	191159	ENSG00000162551	ENST00000374832	193996	ALPL	NM_000478.6(ALPL):c.1565T>C (p.Val522Ala)	11485	143248	Benign	0	criteria provided, multiple submitters, no conflicts	NA	NA	0	0	NA	NA	NA	0.89	1.2672	0	-0.497
1	21823625	C	T	278995	ENSG00000142798	ENST00000374695	295699	HSPG2	NM_005529.7(HSPG2):c.12994G>A (p.Val4332Ile)	NA	NA	Benign	0	criteria provided, multiple submitters, no conflicts	PF02210.23	94	0	0	Pathogenic	Pathogenic	0.595530075	0.97	1.1367	0	-2.578
1	21823627	C	T	280442	ENSG00000142798	ENST00000374695	295700	HSPG2	NM_005529.7(HSPG2):c.12992G>A (p.Ser4331Asn)	NA	NA	Benign	0	criteria provided, multiple submitters, no conflicts	PF02210.23	93	0	0	Pathogenic	Pathogenic	0.595530075	0.97	1.1367	0	0.009
1	21823637	C	T	267171	ENSG00000142798	ENST00000374695	282934	HSPG2	NM_005529.7(HSPG2):c.12982G>A (p.Ala4328Thr)	NA	NA	Benign/Likely benign	0	criteria provided, multiple submitters, no conflicts	PF02210.23	90	0	0	Unique	Unique	0.595530075	0.97	1.1367	0	2.51
1	21824178	C	T	196394	ENSG00000142798	ENST00000374695	199235	HSPG2	NM_005529.7(HSPG2):c.12842G>A (p.Arg4281His)	NA	NA	Benign/Likely benign	0	criteria provided, multiple submitters, no conflicts	PF02210.23	42	0	0	Benign	Benign	0.595530075	0.97	1.1367	0	0.537
1	21824705	T	G	1291960	ENSG00000142798	ENST00000374695	1301677	HSPG2	NM_005529.7(HSPG2):c.12664A>C (p.Ser4222Arg)	NA	NA	Likely benign	0	criteria provided, single submitter	NA	NA	0	0	NA	NA	NA	0.97	1.1367	90.53503899	2.815
1	21827872	C	T	718644	ENSG00000142798	ENST00000374695	716798	HSPG2	NM_005529.7(HSPG2):c.12580G>A (p.Gly4194Arg)	NA	NA	Likely benign	0	criteria provided, single submitter	NA	NA	0	0	NA	NA	NA	0.97	1.1367	0	3.08
1	21828075	G	A	1281627	ENSG00000142798	ENST00000374695	1291813	HSPG2	NM_005529.7(HSPG2):c.12487C>T (p.Arg4163Cys)	NA	NA	Benign	0	criteria provided, single submitter	NA	NA	0	0	NA	NA	NA	0.97	1.1367	0	1.355
1	21828852	G	A	440451	ENSG00000142798	ENST00000374695	447539	HSPG2	NM_005529.7(HSPG2):c.12220C>T (p.Arg4074Cys)	NA	NA	Benign	0	criteria provided, multiple submitters, no conflicts	PF00054.22	117	0	0	Unique	Unique	0.659116242	0.97	1.1367	0	2.079
1	21828860	G	A	278999	ENSG00000142798	ENST00000374695	295708	HSPG2	NM_005529.7(HSPG2):c.12212C>T (p.Ala4071Val)	NA	NA	Benign	0	criteria provided, multiple submitters, no conflicts	PF00054.22	114	0	0	Benign	Benign	0.659116242	0.97	1.1367	0	2.462
1	21829068	G	C	196131	ENSG00000142798	ENST00000374695	198971	HSPG2	NM_005529.7(HSPG2):c.12004C>G (p.Leu4002Val)	NA	NA	Benign/Likely benign	0	criteria provided, multiple submitters, no conflicts	PF00054.22	44	0	0	Benign	Benign	0.659116242	0.97	1.1367	0	7.509
1	21830046	C	T	196123	ENSG00000142798	ENST00000374695	198963	HSPG2	NM_005529.7(HSPG2):c.11717G>A (p.Arg3906Gln)	NA	NA	Benign/Likely benign	0	criteria provided, multiple submitters, no conflicts	NA	NA	0	0	NA	NA	NA	0.97	1.1367	0	0.263
1	21831710	C	T	279012	ENSG00000142798	ENST00000374695	295721	HSPG2	NM_005529.7(HSPG2):c.11294G>A (p.Ser3765Asn)	NA	NA	Benign/Likely benign	0	criteria provided, multiple submitters, no conflicts	PF00054.22	63	0	0	Unique	Unique	0.659116242	0.97	1.1367	0	3.856
1	21833508	C	T	195841	ENSG00000142798	ENST00000374695	198680	HSPG2	NM_005529.7(HSPG2):c.10937G>A (p.Arg3646His)	NA	NA	Benign/Likely benign	0	criteria provided, multiple submitters, no conflicts	PF07679.15	78	0	0	Conflicting	Benign	0.662023098	0.97	1.1367	0	0.573
1	21833527	C	T	280457	ENSG00000142798	ENST00000374695	295726	HSPG2	NM_005529.7(HSPG2):c.10918G>A (p.Val3640Ile)	NA	NA	Benign	0	criteria provided, multiple submitters, no conflicts	PF07679.15	72	0	0	Conflicting	Benign	0.662023098	0.97	1.1367	0	1.472
1	21833550	C	T	280461	ENSG00000142798	ENST00000374695	295727	HSPG2	NM_005529.7(HSPG2):c.10895G>A (p.Arg3632Gln)	NA	NA	Benign	0	criteria provided, multiple submitters, no conflicts	PF07679.15	64	0	0	Conflicting	Benign	0.662023098	0.97	1.1367	0	0.057
1	21834697	C	T	439325	ENSG00000142798	ENST00000374695	446053	HSPG2	NM_005529.7(HSPG2):c.10702G>A (p.Val3568Ile)	NA	NA	Benign/Likely benign	0	criteria provided, multiple submitters, no conflicts	PF07679.15	86	0	0	Benign	Benign	0.662023098	0.97	1.1367	0	4.64
1	21834811	G	A	732132	ENSG00000142798	ENST00000374695	722034	HSPG2	NM_005529.7(HSPG2):c.10588C>T (p.Arg3530Trp)	NA	NA	Benign/Likely benign	0	criteria provided, multiple submitters, no conflicts	PF07679.15	42	0	0	Benign	Benign	0.662023098	0.97	1.1367	0	6.282
1	21834901	C	T	195830	ENSG00000142798	ENST00000374695	198669	HSPG2	NM_005529.7(HSPG2):c.10498G>A (p.Val3500Met)	NA	NA	Benign/Likely benign	0	criteria provided, multiple submitters, no conflicts	PF07679.15	12	0	0	Benign	Benign	0.662023098	0.97	1.1367	0	7.372
1	21836923	T	C	746128	ENSG00000142798	ENST00000374695	744557	HSPG2	NM_005529.7(HSPG2):c.10234A>G (p.Ser3412Gly)	NA	NA	Likely benign	0	criteria provided, single submitter	PF07679.15	13	0	0	Conflicting	Benign	0.662023098	0.97	1.1367	0	1.891
1	21838930	G	C	433625	ENSG00000142798	ENST00000374695	439808	HSPG2	NM_005529.7(HSPG2):c.10045C>G (p.Leu3349Val)	NA	NA	Benign/Likely benign	0	criteria provided, multiple submitters, no conflicts	PF07679.15	57	0	0	Conflicting	Benign	0.662023098	0.97	1.1367	0	-0.384
1	21838950	C	T	732135	ENSG00000142798	ENST00000374695	722168	HSPG2	NM_005529.7(HSPG2):c.10025G>A (p.Arg3342Lys)	NA	NA	Benign	0	criteria provided, single submitter	PF07679.15	46	0	0	Conflicting	Benign	0.662023098	0.97	1.1367	0	1.445
1	21839005	C	T	970196	ENSG00000142798	ENST00000374695	982057	HSPG2	NM_005529.7(HSPG2):c.9970G>A (p.Gly3324Arg)	NA	NA	Likely pathogenic	1	criteria provided, multiple submitters, no conflicts	PF07679.15	26	0	0	Conflicting	Benign	0.662023098	0.97	1.1367	0	4.461
1	21839470	T	C	279249	ENSG00000142798	ENST00000374695	295751	HSPG2	NM_005529.7(HSPG2):c.9790A>G (p.Ile3264Val)	NA	NA	Benign	0	criteria provided, multiple submitters, no conflicts	PF07679.15	59	0	0	Conflicting	Benign	0.662023098	0.97	1.1367	0	0.212
1	21839494	G	A	279250	ENSG00000142798	ENST00000374695	295753	HSPG2	NM_005529.7(HSPG2):c.9766C>T (p.His3256Tyr)	NA	NA	Benign	0	criteria provided, multiple submitters, no conflicts	PF07679.15	45	0	0	Conflicting	Benign	0.662023098	0.97	1.1367	0	6.178
1	21839541	G	A	363681	ENSG00000142798	ENST00000374695	376803	HSPG2	NM_005529.7(HSPG2):c.9719C>T (p.Ala3240Val)	NA	NA	Benign/Likely benign	0	criteria provided, multiple submitters, no conflicts	PF07679.15	29	0	0	Benign	Benign	0.662023098	0.97	1.1367	0	0.104
1	21841112	C	T	280524	ENSG00000142798	ENST00000374695	295758	HSPG2	NM_005529.7(HSPG2):c.9502G>A (p.Ala3168Thr)	NA	NA	Benign	0	criteria provided, multiple submitters, no conflicts	PF13927.5	58	0	0	Benign	Benign	0.610829878	0.97	1.1367	0	0.959
1	21842308	T	C	279275	ENSG00000142798	ENST00000374695	295764	HSPG2	NM_005529.7(HSPG2):c.8983A>G (p.Ser2995Gly)	NA	NA	Benign	0	criteria provided, multiple submitters, no conflicts	PF13895.5	65	0	0	Benign	Benign	0.691912089	0.97	1.1367	0	-0.183
1	21842352	A	T	279084	ENSG00000142798	ENST00000374695	295765	HSPG2	NM_005529.7(HSPG2):c.8939T>A (p.Leu2980His)	NA	NA	Benign	0	criteria provided, multiple submitters, no conflicts	PF13895.5	50	0	0	Benign	Benign	0.691912089	0.97	1.1367	0	3.368
1	21842362	G	A	433624	ENSG00000142798	ENST00000374695	439807	HSPG2	NM_005529.7(HSPG2):c.8929C>T (p.Arg2977Trp)	NA	NA	Benign/Likely benign	0	criteria provided, multiple submitters, no conflicts	PF13895.5	47	0	0	Benign	Benign	0.691912089	0.97	1.1367	0	1.525
1	21842832	C	T	279314	ENSG00000142798	ENST00000374695	295768	HSPG2	NM_005529.7(HSPG2):c.8848G>A (p.Gly2950Arg)	NA	NA	Benign	0	criteria provided, multiple submitters, no conflicts	PF13895.5	25	0	0	Unique	Unique	0.691912089	0.97	1.1367	0	3.141
1	21842904	G	T	1195879	ENSG00000142798	ENST00000374695	1206106	HSPG2	NM_005529.7(HSPG2):c.8776C>A (p.Pro2926Thr)	NA	NA	Likely benign	0	no assertion criteria provided	NA	NA	0	0	NA	NA	NA	0.97	1.1367	0	4.143
1	21844219	C	A	273305	ENSG00000142798	ENST00000374695	289068	HSPG2	NM_005529.7(HSPG2):c.8545G>T (p.Val2849Leu)	NA	NA	Benign/Likely benign	0	criteria provided, multiple submitters, no conflicts	PF07679.15	23	0	0	Benign	Benign	0.662023098	0.97	1.1367	0	-0.356
1	21844260	G	T	1213898	ENSG00000142798	ENST00000374695	1223625	HSPG2	NM_005529.7(HSPG2):c.8504C>A (p.Ser2835Tyr)	NA	NA	Likely benign	0	criteria provided, single submitter	PF07679.15	9	0	0	Conflicting	Benign	0.662023098	0.97	1.1367	0	5.445
1	21846236	C	T	273923	ENSG00000142798	ENST00000374695	289686	HSPG2	NM_005529.7(HSPG2):c.8336G>A (p.Arg2779Gln)	NA	NA	Likely benign	0	criteria provided, multiple submitters, no conflicts	PF13927.5	61	0	0	Conflicting	Benign	0.610829878	0.97	1.1367	0	4.206
1	21846242	C	T	746135	ENSG00000142798	ENST00000374695	736738	HSPG2	NM_005529.7(HSPG2):c.8330G>A (p.Arg2777Gln)	NA	NA	Benign	0	criteria provided, multiple submitters, no conflicts	PF13927.5	59	0	0	Benign	Benign	0.610829878	0.97	1.1367	0	0.528
1	21847362	C	T	440462	ENSG00000142798	ENST00000374695	447562	HSPG2	NM_005529.7(HSPG2):c.8156G>A (p.Ser2719Asn)	NA	NA	Likely benign	0	criteria provided, multiple submitters, no conflicts	NA	NA	0	0	NA	NA	NA	0.97	1.1367	0	-2.11
1	21847474	G	A	279337	ENSG00000142798	ENST00000374695	295780	HSPG2	NM_005529.7(HSPG2):c.8044C>T (p.Arg2682Trp)	NA	NA	Benign/Likely benign	0	criteria provided, multiple submitters, no conflicts	PF13927.5	61	0	0	Conflicting	Benign	0.610829878	0.97	1.1367	0	3.152
1	21848946	G	A	280606	ENSG00000142798	ENST00000374695	295789	HSPG2	NM_005529.7(HSPG2):c.7532C>T (p.Thr2511Ile)	NA	NA	Benign/Likely benign	0	criteria provided, multiple submitters, no conflicts	PF07679.15	81	0	0	Benign	Benign	0.662023098	0.97	1.1367	0	1.764
1	21848967	C	T	707097	ENSG00000142798	ENST00000374695	780223	HSPG2	NM_005529.7(HSPG2):c.7511G>A (p.Arg2504His)	NA	NA	Benign/Likely benign	0	criteria provided, multiple submitters, no conflicts	PF07679.15	74	0	0	Benign	Benign	0.662023098	0.97	1.1367	0	2.645
1	21851608	C	T	440466	ENSG00000142798	ENST00000374695	447558	HSPG2	NM_005529.7(HSPG2):c.7096G>A (p.Gly2366Arg)	NA	NA	Benign/Likely benign	0	criteria provided, multiple submitters, no conflicts	PF13927.5	27	0	0	Unique	Unique	0.610829878	0.97	1.1367	0	0.638
1	21852751	C	T	280675	ENSG00000142798	ENST00000374695	295807	HSPG2	NM_005529.7(HSPG2):c.6673G>A (p.Gly2225Ser)	NA	NA	Benign	0	criteria provided, multiple submitters, no conflicts	NA	NA	0	0	NA	NA	NA	0.97	1.1367	0	0.057
1	21854867	G	C	280681	ENSG00000142798	ENST00000374695	295815	HSPG2	NM_005529.7(HSPG2):c.6114C>G (p.Ile2038Met)	NA	NA	Benign	0	criteria provided, multiple submitters, no conflicts	PF07679.15	86	0	0	Benign	Benign	0.662023098	0.97	1.1367	0	0.168
1	21855402	C	T	279388	ENSG00000142798	ENST00000374695	295823	HSPG2	NM_005529.7(HSPG2):c.5899G>A (p.Val1967Ile)	NA	NA	Benign	0	criteria provided, multiple submitters, no conflicts	PF07679.15	12	0	0	Benign	Benign	0.662023098	0.97	1.1367	0	1.934
1	21855621	C	T	279189	ENSG00000142798	ENST00000374695	295825	HSPG2	NM_005529.7(HSPG2):c.5756G>A (p.Arg1919His)	NA	NA	Benign/Likely benign	0	criteria provided, multiple submitters, no conflicts	PF07679.15	59	0	1	Conflicting	Benign	0.662023098	0.97	1.1367	0	4.108
1	21855622	G	A	194708	ENSG00000142798	ENST00000374695	197547	HSPG2	NM_005529.7(HSPG2):c.5755C>T (p.Arg1919Cys)	NA	NA	Benign	0	criteria provided, multiple submitters, no conflicts	PF07679.15	59	0	1	Conflicting	Benign	0.662023098	0.97	1.1367	0	1.534
1	21861835	C	T	268767	ENSG00000142798	ENST00000374695	284530	HSPG2	NM_005529.7(HSPG2):c.4877G>A (p.Arg1626His)	NA	NA	Benign/Likely benign	0	criteria provided, multiple submitters, no conflicts	PF00053.23	11	0	0	Benign	Benign	0.604282969	0.97	1.1367	0	2.386
1	21864874	C	T	29957	ENSG00000142798	ENST00000374695	14918	HSPG2	NM_005529.7(HSPG2):c.4595G>A (p.Cys1532Tyr)	NA	NA	Pathogenic	1	no assertion criteria provided	PF00053.23	22	0	0	Pathogenic	Pathogenic	0.604282969	0.97	1.1367	18.99400157	7.38
1	21864961	G	A	275473	ENSG00000142798	ENST00000374695	291236	HSPG2	NM_005529.7(HSPG2):c.4508C>T (p.Ala1503Val)	NA	NA	Benign	0	criteria provided, multiple submitters, no conflicts	PF00052.17	110	0	0	Unique	Unique	0.720160916	0.97	1.1367	0	4.315
1	21872275	C	T	280673	ENSG00000142798	ENST00000374695	295849	HSPG2	NM_005529.7(HSPG2):c.4132G>A (p.Glu1378Lys)	NA	NA	Benign/Likely benign	0	criteria provided, multiple submitters, no conflicts	NA	NA	0	0	NA	NA	NA	0.97	1.1367	0	2.694
1	21872682	G	C	732147	ENSG00000142798	ENST00000374695	724702	HSPG2	NM_005529.7(HSPG2):c.3967C>G (p.Leu1323Val)	NA	NA	Benign/Likely benign	0	criteria provided, multiple submitters, no conflicts	NA	NA	0	0	NA	NA	NA	0.97	1.1367	0	2.867
1	21873028	T	C	1131113	ENSG00000142798	ENST00000374695	1159266	HSPG2	NM_005529.7(HSPG2):c.3857A>G (p.Gln1286Arg)	NA	NA	Likely benign	0	criteria provided, single submitter	PF00053.23	12	0	0	Conflicting	Benign	0.604282969	0.97	1.1367	0	0.196
1	21873961	G	A	1195880	ENSG00000142798	ENST00000374695	1206028	HSPG2	NM_005529.7(HSPG2):c.3707C>T (p.Ala1236Val)	NA	NA	Likely benign	0	no assertion criteria provided	PF00053.23	21+1	0	0	Unique	Unique	0.604282969	0.97	1.1367	0	2.527
1	21873980	C	T	279200	ENSG00000142798	ENST00000374695	295856	HSPG2	NM_005529.7(HSPG2):c.3688G>A (p.Gly1230Ser)	NA	NA	Benign	0	criteria provided, multiple submitters, no conflicts	PF00053.23	16	0	0	Benign	Benign	0.604282969	0.97	1.1367	0	-0.067
1	21874505	C	T	280709	ENSG00000142798	ENST00000374695	295860	HSPG2	NM_005529.7(HSPG2):c.3557G>A (p.Arg1186Gln)	NA	NA	Benign	0	criteria provided, multiple submitters, no conflicts	PF00053.23	30	0	0	Conflicting	Benign	0.604282969	0.97	1.1367	0	0.037
1	21875639	C	T	609390	ENSG00000142798	ENST00000374695	618173	HSPG2	NM_005529.7(HSPG2):c.3292G>A (p.Ala1098Thr)	NA	NA	Benign/Likely benign	0	criteria provided, multiple submitters, no conflicts	PF00052.17	109	0	0	Unique	Unique	0.720160916	0.97	1.1367	0	0.359
1	21875662	C	T	193044	ENSG00000142798	ENST00000374695	195883	HSPG2	NM_005529.7(HSPG2):c.3269G>A (p.Arg1090Gln)	NA	NA	Benign/Likely benign	0	criteria provided, multiple submitters, no conflicts	PF00052.17	101	0	0	Unique	Unique	0.720160916	0.97	1.1367	0	1.538
1	21875734	C	T	863675	ENSG00000142798	ENST00000374695	874729	HSPG2	NM_005529.7(HSPG2):c.3197G>A (p.Arg1066Gln)	NA	NA	Likely benign	0	criteria provided, multiple submitters, no conflicts	PF00052.17	77	0	0	Unique	Unique	0.720160916	0.97	1.1367	0	5.842
1	21875990	G	A	192986	ENSG00000142798	ENST00000374695	195825	HSPG2	NM_005529.7(HSPG2):c.3056C>T (p.Pro1019Leu)	NA	NA	Benign/Likely benign	0	criteria provided, multiple submitters, no conflicts	PF00052.17	30	0	0	Unique	Unique	0.720160916	0.97	1.1367	0	1.18
1	21876363	T	G	237393	ENSG00000142798	ENST00000374695	235713	HSPG2	NM_005529.7(HSPG2):c.2869A>C (p.Asn957His)	NA	NA	Benign	0	criteria provided, multiple submitters, no conflicts	NA	NA	0	0	NA	NA	NA	0.97	1.1367	0	3.004
1	21878454	C	T	279446	ENSG00000142798	ENST00000374695	295877	HSPG2	NM_005529.7(HSPG2):c.2596G>A (p.Gly866Ser)	NA	NA	Benign	0	criteria provided, multiple submitters, no conflicts	PF00053.23	46	0	0	Benign	Benign	0.604282969	0.97	1.1367	0	0.327
1	21879003	G	A	489934	ENSG00000142798	ENST00000374695	498510	HSPG2	NM_005529.7(HSPG2):c.2462C>T (p.Ala821Val)	NA	NA	Benign/Likely benign	0	criteria provided, multiple submitters, no conflicts	PF00053.23	8	0	0	Benign	Benign	0.604282969	0.97	1.1367	0	6.752
1	21880124	C	T	191909	ENSG00000142798	ENST00000374695	194746	HSPG2	NM_005529.7(HSPG2):c.2326G>A (p.Val776Met)	NA	NA	Benign/Likely benign	0	criteria provided, multiple submitters, no conflicts	PF00053.23	16	0	0	Benign	Benign	0.604282969	0.97	1.1367	0	3.531
1	21880156	T	C	280764	ENSG00000142798	ENST00000374695	295881	HSPG2	NM_005529.7(HSPG2):c.2294A>G (p.Asn765Ser)	NA	NA	Benign	0	criteria provided, multiple submitters, no conflicts	PF00053.23	2	0	0	Conflicting	Benign	0.604282969	0.97	1.1367	0	0.8
1	21880524	C	A	746156	ENSG00000142798	ENST00000374695	735461	HSPG2	NM_005529.7(HSPG2):c.2034G>T (p.Gln678His)	NA	NA	Benign/Likely benign	0	criteria provided, multiple submitters, no conflicts	PF00052.17	84	0	0	Unique	Unique	0.720160916	0.97	1.1367	0	1.739
1	21880534	C	T	576518	ENSG00000142798	ENST00000374695	585985	HSPG2	NM_005529.7(HSPG2):c.2024G>A (p.Arg675Gln)	NA	NA	Likely benign	0	criteria provided, multiple submitters, no conflicts	PF00052.17	81	0	0	Unique	Unique	0.720160916	0.97	1.1367	0	-0.184
1	21880742	T	C	279454	ENSG00000142798	ENST00000374695	295887	HSPG2	NM_005529.7(HSPG2):c.1912A>G (p.Met638Val)	NA	NA	Benign	0	criteria provided, multiple submitters, no conflicts	PF00052.17	42	0	0	Unique	Unique	0.720160916	0.97	1.1367	0	1.148
1	21884633	C	T	732152	ENSG00000142798	ENST00000374695	726035	HSPG2	NM_005529.7(HSPG2):c.1549G>A (p.Ala517Thr)	NA	NA	Benign	0	criteria provided, single submitter	NA	NA	0	0	NA	NA	NA	0.97	1.1367	0	0.476
1	21885130	C	T	279231	ENSG00000142798	ENST00000374695	295896	HSPG2	NM_005529.7(HSPG2):c.1238G>A (p.Arg413Gln)	NA	NA	Benign/Likely benign	0	criteria provided, multiple submitters, no conflicts	PF13927.5	9	0	0	Unique	Unique	0.610829878	0.97	1.1367	0	2.786
1	21885405	G	C	961040	ENSG00000142798	ENST00000374695	972726	HSPG2	NM_005529.7(HSPG2):c.1125C>G (p.Cys375Trp)	NA	NA	Likely pathogenic	1	criteria provided, single submitter	PF00057.17	10	0	0	Pathogenic	Pathogenic	0.474204164	0.97	1.1367	25.3093489	-0.8
1	21885448	G	T	190843	ENSG00000142798	ENST00000374695	193680	HSPG2	NM_005529.7(HSPG2):c.1082C>A (p.Thr361Asn)	NA	NA	Benign/Likely benign	0	criteria provided, multiple submitters, no conflicts	NA	NA	0	0	NA	NA	NA	0.97	1.1367	0	3.55
1	21887589	C	T	732154	ENSG00000142798	ENST00000374695	724969	HSPG2	NM_005529.7(HSPG2):c.789G>A (p.Met263Ile)	NA	NA	Benign	0	criteria provided, multiple submitters, no conflicts	NA	NA	0	0	NA	NA	NA	0.97	1.1367	0	-4.517
1	21887633	C	T	1189559	ENSG00000142798	ENST00000374695	1202488	HSPG2	NM_005529.7(HSPG2):c.745G>A (p.Val249Met)	NA	NA	Likely benign	0	criteria provided, single submitter	NA	NA	0	0	NA	NA	NA	0.97	1.1367	0	-2.132
1	21887943	T	C	732155	ENSG00000142798	ENST00000374695	722329	HSPG2	NM_005529.7(HSPG2):c.698A>G (p.Asn233Ser)	NA	NA	Benign	0	criteria provided, single submitter	PF00057.17	36	0	0	Conflicting	Benign	0.474204164	0.97	1.1367	0	1.945
1	21895962	G	T	268045	ENSG00000142798	ENST00000374695	283808	HSPG2	NM_005529.7(HSPG2):c.204C>A (p.Asp68Glu)	NA	NA	Benign/Likely benign	0	criteria provided, multiple submitters, no conflicts	NA	NA	0	0	NA	NA	NA	0.97	1.1367	0	-0.314
1	21983722	C	T	718664	ENSG00000219073	ENST00000337107	719065	CELA3B	NM_007352.4(CELA3B):c.391C>T (p.Arg131Cys)	340	143272	Benign	0	criteria provided, single submitter	PF00089.25	96	0	0	Benign	Benign	0.656256949	1.313	-0.80916	0	-0.359
1	22078540	T	C	405057	ENSG00000070831	ENST00000315554	422537	CDC42	NM_001791.4(CDC42):c.62T>C (p.Ile21Thr)	NA	NA	Likely pathogenic	1	criteria provided, single submitter	PF00071.21	17	0	0	Pathogenic	Pathogenic	NA	0.245	3.0373	93.72382655	7.436
1	22078545	T	A	974966	ENSG00000070831	ENST00000315554	987296	CDC42	NM_001791.4(CDC42):c.67T>A (p.Tyr23Asn)	NA	NA	Likely pathogenic	1	criteria provided, single submitter	PF00071.21	19	1	0	Conflicting	Pathogenic	NA	0.245	3.0373	93.72382655	7.436
1	22078546	A	G	205217	ENSG00000070831	ENST00000315554	208731	CDC42	NM_001791.4(CDC42):c.68A>G (p.Tyr23Cys)	NA	NA	Pathogenic/Likely pathogenic	1	criteria provided, multiple submitters, no conflicts	PF00071.21	19	1	0	Conflicting	Pathogenic	NA	0.245	3.0373	93.72382655	8.669
1	22078579	C	A	1000184	ENSG00000070831	ENST00000315554	1013509	CDC42	NM_001791.4(CDC42):c.101C>A (p.Pro34Gln)	NA	NA	Likely pathogenic	1	criteria provided, single submitter	PF00071.21	30	0	0	Pathogenic	Pathogenic	NA	0.245	3.0373	52.99860484	7.334
1	22081740	G	A	359273	ENSG00000070831	ENST00000315554	372848	CDC42	NM_001791.4(CDC42):c.124G>A (p.Val42Ile)	NA	NA	Likely pathogenic	1	criteria provided, multiple submitters, no conflicts	PF00071.21	39	0	0	Unique	Unique	NA	0.245	3.0373	99.02051156	9.907
1	22081753	T	C	654113	ENSG00000070831	ENST00000315554	666573	CDC42	NM_001791.4(CDC42):c.137T>C (p.Ile46Thr)	NA	NA	Likely pathogenic	1	criteria provided, single submitter	PF00071.21	43	0	0	Pathogenic	Pathogenic	NA	0.245	3.0373	99.02051156	6.188
1	22086451	A	G	215784	ENSG00000070831	ENST00000315554	218950	CDC42	NM_001791.4(CDC42):c.191A>G (p.Tyr64Cys)	NA	NA	Pathogenic/Likely pathogenic	1	criteria provided, multiple submitters, no conflicts	PF00071.21	61	0	0	Pathogenic	Pathogenic	NA	0.245	3.0373	0	9.102
1	22086456	A	G	205218	ENSG00000070831	ENST00000315554	208668	CDC42	NM_001791.4(CDC42):c.196A>G (p.Arg66Gly)	NA	NA	Pathogenic	1	criteria provided, single submitter	PF00071.21	63	0	0	Pathogenic	Pathogenic	NA	0.245	3.0373	0	5.796
1	22086463	G	A	442723	ENSG00000070831	ENST00000315554	450370	CDC42	NM_001791.4(CDC42):c.203G>A (p.Arg68Gln)	NA	NA	Pathogenic/Likely pathogenic	1	criteria provided, multiple submitters, no conflicts	PF00071.21	65	0	0	Pathogenic	Pathogenic	NA	0.245	3.0373	0	7.917
1	22086502	G	T	425337	ENSG00000070831	ENST00000315554	432071	CDC42	NM_001791.4(CDC42):c.242G>T (p.Cys81Phe)	NA	NA	Likely pathogenic	1	criteria provided, single submitter	PF00071.21	78	0	0	Unique	Unique	NA	0.245	3.0373	0	7.917
1	22086507	T	C	480736	ENSG00000070831	ENST00000315554	487652	CDC42	NM_001791.4(CDC42):c.247T>C (p.Ser83Pro)	NA	NA	Pathogenic	1	criteria provided, single submitter	PF00071.21	80	0	0	Unique	Unique	NA	0.245	3.0373	0	7.824
1	22086726	C	G	442724	ENSG00000070831	ENST00000315554	453192	CDC42	NM_001791.4(CDC42):c.346C>G (p.Gln116Glu)	NA	NA	Likely pathogenic	1	criteria provided, single submitter	PF00071.21	113	0	0	Pathogenic	Pathogenic	NA	0.245	3.0373	0	5.674
1	22086856	C	T	480737	ENSG00000070831	ENST00000315554	487653	CDC42	NM_001791.4(CDC42):c.476C>T (p.Ala159Val)	NA	NA	Pathogenic	1	criteria provided, single submitter	PF00071.21	143	0	0	Pathogenic	Pathogenic	NA	0.245	3.0373	0	5.674
1	22091450	A	G	1087023	ENSG00000070831	ENST00000344548	1098376	CDC42	NM_001791.4(CDC42):c.509A>G (p.Asp170Gly)	NA	NA	Likely pathogenic	1	criteria provided, single submitter	PF00071.21	154	0	0	Unique	Unique	0.426313557	0.245	3.0373	0	8.844
1	22091452	G	A	480738	ENSG00000070831	ENST00000344548	487654	CDC42	NM_001791.4(CDC42):c.511G>A (p.Glu171Lys)	NA	NA	Pathogenic	1	criteria provided, single submitter	PF00071.21	155	0	0	Unique	Unique	0.426313557	0.245	3.0373	0	9.491
1	22091504	G	A	1192797	ENSG00000070831	ENST00000344548	1203928	CDC42	NM_001791.4(CDC42):c.563G>A (p.Cys188Tyr)	NA	NA	Pathogenic	1	criteria provided, single submitter	NA	NA	0	0	NA	NA	NA	0.245	3.0373	0	9.562
1	22120459	T	C	21347	ENSG00000162552	ENST00000290167	6308	WNT4	NM_030761.5(WNT4):c.647A>G (p.Glu216Gly)	NA	NA	Pathogenic	1	no assertion criteria provided	PF00110.18	173	0	0	Unique	Unique	0.551578293	0.794	1.6116	97.67772372	7.982
1	22121549	G	A	21348	ENSG00000162552	ENST00000290167	6309	WNT4	NM_030761.5(WNT4):c.341C>T (p.Ala114Val)	NA	NA	Pathogenic	1	no assertion criteria provided	PF00110.18	72	0	0	Pathogenic	Pathogenic	0.551578293	0.794	1.6116	70.41005698	9.877
1	22129682	G	A	21349	ENSG00000162552	ENST00000290167	6310	WNT4	NM_030761.5(WNT4):c.247C>T (p.Arg83Trp)	NA	NA	Pathogenic	1	no assertion criteria provided	PF00110.18	39	0	0	Unique	Unique	0.551578293	0.794	1.6116	46.41669402	5.54
1	22142888	A	G	21350	ENSG00000162552	ENST00000290167	6311	WNT4	NM_030761.5(WNT4):c.35T>C (p.Leu12Pro)	NA	NA	Pathogenic	1	no assertion criteria provided	NA	NA	0	0	NA	NA	NA	0.794	1.6116	0	-0.21
1	22491503	G	A	707126	ENSG00000184677	ENST00000374651	784937	ZBTB40	NM_014870.4(ZBTB40):c.801G>A (p.Met267Ile)	4156	143216	Benign	0	criteria provided, single submitter	NA	NA	0	0	NA	NA	NA	0.942	1.0956	0	0.265
1	22509184	A	G	1253292	ENSG00000184677	ENST00000374651	1260804	ZBTB40	NM_014870.4(ZBTB40):c.1784A>G (p.Tyr595Cys)	112864	143074	Benign	0	criteria provided, single submitter	NA	NA	0	0	NA	NA	NA	0.942	1.0956	0	0.226
1	22598153	C	T	707135	ENSG00000070886	ENST00000166244	783279	EPHA8	NM_020526.5(EPHA8):c.2119C>T (p.Arg707Cys)	2064	143230	Benign	0	criteria provided, single submitter	PF07714.16	74	0	0	Pathogenic	Pathogenic	0.483195882	0.987	0.70721	0	2.76
1	22601010	G	A	707136	ENSG00000070886	ENST00000166244	791605	EPHA8	NM_020526.5(EPHA8):c.2651G>A (p.Arg884His)	821	143272	Likely benign	0	criteria provided, single submitter	PF07714.16	252	0	0	Pathogenic	Pathogenic	0.483195882	0.987	0.70721	0	2.037
1	22637683	G	A	512799	ENSG00000173372	ENST00000374642	522247	C1QA	NM_015991.4(C1QA):c.67G>A (p.Glu23Lys)	470	143246	Benign/Likely benign	0	criteria provided, multiple submitters, no conflicts	NA	NA	0	0	NA	NA	NA	0.826	1.2949	0	-0.525
1	22638940	C	T	1274859	ENSG00000173372	ENST00000374642	1285010	C1QA	NM_015991.4(C1QA):c.271C>T (p.Leu91Phe)	3	143330	Likely benign	0	no assertion criteria provided	PF01391.17	33	0	0	Benign	Benign	0.783159562	0.826	1.2949	0	-0.504
1	22639045	A	G	746186	ENSG00000173372	ENST00000374642	735293	C1QA	NM_015991.4(C1QA):c.376A>G (p.Met126Val)	60	143190	Likely benign	0	criteria provided, single submitter	PF00386.20	11	0	0	Unique	Unique	0.53252682	0.826	1.2949	0	-3.72
1	22639138	G	T	1205650	ENSG00000173372	ENST00000374642	1215669	C1QA	NM_015991.4(C1QA):c.469G>T (p.Gly157Cys)	NA	NA	Likely pathogenic	1	criteria provided, single submitter	PF00386.20	45	1	0	Pathogenic	Pathogenic	0.53252682	0.826	1.2949	26.14894507	9.352
1	22639139	G	A	624173	ENSG00000173372	ENST00000374642	636701	C1QA	NM_015991.4(C1QA):c.470G>A (p.Gly157Asp)	NA	NA	Likely pathogenic	1	criteria provided, single submitter	PF00386.20	45	1	0	Pathogenic	Pathogenic	0.53252682	0.826	1.2949	26.14894507	9.352
1	22639250	A	C	1289873	ENSG00000173372	ENST00000374642	1299821	C1QA	NM_015991.4(C1QA):c.581A>C (p.Asn194Thr)	34	143288	Likely benign	0	no assertion criteria provided	PF00386.20	80	0	0	Unique	Unique	0.53252682	0.826	1.2949	0	2.799
1	22644031	T	C	1153517	ENSG00000159189	ENST00000374637	1164154	C1QC	NM_172369.5(C1QC):c.8T>C (p.Val3Ala)	18	142928	Benign	0	criteria provided, single submitter	NA	NA	0	0	NA	NA	NA	1.039	0.43221	0	-0.08
1	22644042	T	A	696508	ENSG00000159189	ENST00000374637	775130	C1QC	NM_172369.5(C1QC):c.19T>A (p.Ser7Thr)	50	143146	Likely benign	0	criteria provided, single submitter	NA	NA	0	1	NA	NA	NA	1.039	0.43221	0	0.159
1	22644043	C	A	696509	ENSG00000159189	ENST00000374637	775131	C1QC	NM_172369.5(C1QC):c.20C>A (p.Ser7Tyr)	50	143260	Likely benign	0	criteria provided, single submitter	NA	NA	0	1	NA	NA	NA	1.039	0.43221	0	-0.093
1	22644123	G	A	32110	ENSG00000159189	ENST00000374637	17071	C1QC	NM_172369.5(C1QC):c.100G>A (p.Gly34Arg)	7	143302	Pathogenic	1	criteria provided, single submitter	NA	NA	0	0	NA	NA	NA	1.039	0.43221	0	3.958
1	22647535	G	A	434368	ENSG00000159189	ENST00000374637	440743	C1QC	NM_172369.5(C1QC):c.490G>A (p.Gly164Ser)	5	143288	Pathogenic	1	no assertion criteria provided	PF00386.20	45	0	0	Pathogenic	Pathogenic	0.53252682	1.039	0.43221	0	10.003
1	22647604	G	A	718699	ENSG00000159189	ENST00000374637	714637	C1QC	NM_172369.5(C1QC):c.559G>A (p.Val187Ile)	113	143326	Benign	0	criteria provided, single submitter	PF00386.20	70	0	0	Unique	Unique	0.53252682	1.039	0.43221	0	-0.76
1	22660941	C	T	732197	ENSG00000173369	ENST00000314933	722530	C1QB	NM_001378156.1(C1QB):c.311C>T (p.Ala104Val)	98	143070	Likely benign	0	criteria provided, single submitter	PF01391.17	47	0	0	Benign	Benign	0.783159562	0.834	1.2907	0	-0.569
1	22661168	G	A	707142	ENSG00000173369	ENST00000314933	783927	C1QB	NM_001378156.1(C1QB):c.538G>A (p.Val180Met)	499	143262	Benign	0	criteria provided, single submitter	PF00386.20	63	0	0	Unique	Unique	0.53252682	0.834	1.2907	0	0.27
1	22661231	A	T	1066991	ENSG00000173369	ENST00000314933	1093034	C1QB	NM_001378156.1(C1QB):c.601A>T (p.Asn201Tyr)	178	143056	Likely benign	0	criteria provided, single submitter	PF00386.20	81	0	0	Unique	Unique	0.53252682	0.834	1.2907	0	1.711
1	22661354	G	A	434367	ENSG00000173369	ENST00000314933	440742	C1QB	NM_001378156.1(C1QB):c.724G>A (p.Gly242Arg)	2	143086	Pathogenic	1	no assertion criteria provided	PF00386.20	124	0	0	Unique	Unique	0.53252682	0.834	1.2907	0	9.626
1	22785052	G	A	223604	ENSG00000133216	ENST00000374627	221961	EPHB2	NM_017449.5(EPHB2):c.787G>A (p.Val263Ile)	13	143356	Likely benign	0	criteria provided, single submitter	NA	NA	0	0	NA	NA	NA	0.785	2.4517	0	4.51
1	22863060	G	T	23572	ENSG00000133216	ENST00000374627	8533	EPHB2	NM_017449.5(EPHB2):c.835G>T (p.Ala279Ser)	595	143252	Benign	0	criteria provided, single submitter	PF07699.12	21	0	0	Unique	Unique	0.745738155	0.785	2.4517	0	0.593
1	22865015	G	A	696561	ENSG00000133216	ENST00000374627	777746	EPHB2	NM_017449.5(EPHB2):c.1106G>A (p.Arg369Gln)	228	143320	Likely benign	0	criteria provided, single submitter	PF00041.20	44	0	0	Benign	Benign	0.664762429	0.785	2.4517	0	10.003
1	22892884	G	A	718761	ENSG00000133216	ENST00000374627	711269	EPHB2	NM_017449.5(EPHB2):c.1429G>A (p.Glu477Lys)	151	143296	Likely benign	0	criteria provided, single submitter	PF00041.20	42	0	0	Benign	Benign	0.664762429	0.785	2.4517	0	2.378
1	22906074	T	A	780593	ENSG00000133216	ENST00000374627	795120	EPHB2	NM_017449.5(EPHB2):c.1853T>A (p.Ile618Asn)	10	143244	Likely benign	0	criteria provided, single submitter	NA	NA	0	0	NA	NA	NA	0.785	2.4517	0	8.017
1	22906770	T	C	707181	ENSG00000133216	ENST00000374627	786983	EPHB2	NM_017449.5(EPHB2):c.1949T>C (p.Val650Ala)	678	143286	Benign	0	criteria provided, single submitter	PF07714.16	31	0	0	Pathogenic	Pathogenic	0.483195882	0.785	2.4517	0	8.017
1	22906853	G	A	23573	ENSG00000133216	ENST00000374627	8534	EPHB2	NM_017449.5(EPHB2):c.2032G>A (p.Asp678Asn)	449	143268	Likely benign	0	criteria provided, multiple submitters, no conflicts	PF07714.16	59	0	0	Conflicting	Benign	0.483195882	0.785	2.4517	0	10.003
1	22908049	C	T	622215	ENSG00000133216	ENST00000374627	633783	EPHB2	NM_017449.5(EPHB2):c.2233C>T (p.Arg745Cys)	2	143348	Pathogenic	1	no assertion criteria provided	PF07714.16	128	0	0	Conflicting	Pathogenic	0.483195882	0.785	2.4517	0	6.136
1	23068555	A	G	442742	ENSG00000004487	ENST00000356634	451410	KDM1A	NM_001009999.3(KDM1A):c.1196A>G (p.Asp399Gly)	NA	NA	Likely pathogenic	1	criteria provided, multiple submitters, no conflicts	PF01593.23	79	0	0	Unique	Unique	0.499872146	0.434	4.6784	99.56027737	9.298
1	23068566	G	A	215724	ENSG00000004487	ENST00000356634	218912	KDM1A	NM_001009999.3(KDM1A):c.1207G>A (p.Glu403Lys)	NA	NA	Pathogenic	1	criteria provided, single submitter	PF01593.23	83	0	0	Unique	Unique	0.499872146	0.434	4.6784	99.56027737	9.973
1	23077232	A	G	215725	ENSG00000004487	ENST00000356634	218913	KDM1A	NM_001009999.3(KDM1A):c.1739A>G (p.Asp580Gly)	NA	NA	Pathogenic	1	criteria provided, single submitter	PF01593.23	194	0	0	Unique	Unique	0.499872146	0.434	4.6784	81.25846353	9.298
1	23082274	T	C	215723	ENSG00000004487	ENST00000356634	218911	KDM1A	NM_001009999.3(KDM1A):c.2353T>C (p.Tyr785His)	NA	NA	Pathogenic	1	criteria provided, single submitter	PF01593.23	397	0	0	Unique	Unique	0.499872146	0.434	4.6784	89.86282027	8.017
1	23092083	T	C	718783	ENSG00000169641	ENST00000302291	720859	LUZP1	NM_033631.4(LUZP1):c.2179A>G (p.Thr727Ala)	NA	NA	Benign	0	criteria provided, single submitter	NA	NA	0	0	NA	NA	NA	0.984	0.72117	0	-0.11
1	23092310	G	C	696569	ENSG00000169641	ENST00000302291	770680	LUZP1	NM_033631.4(LUZP1):c.1952C>G (p.Ser651Cys)	NA	NA	Benign	0	criteria provided, single submitter	NA	NA	0	0	NA	NA	NA	0.984	0.72117	0	1.106
1	23193426	G	A	707207	ENSG00000179546	ENST00000374619	789915	HTR1D	NM_000864.5(HTR1D):c.794C>T (p.Ser265Leu)	NA	NA	Benign	0	criteria provided, single submitter	PF00001.20	187+27	0	0	Unique	Unique	0.601392772	1.099	0.089877	0	6.892
1	23431036	G	T	718800	ENSG00000088280	ENST00000336689	713031	ASAP3	NM_017707.4(ASAP3):c.2636C>A (p.Pro879Gln)	NA	NA	Likely benign	0	criteria provided, single submitter	NA	NA	0	0	NA	NA	NA	0.902	1.3566	0	-1.465
1	23437445	T	G	707215	ENSG00000088280	ENST00000618240	791782	ASAP3	NM_017707.4(ASAP3):c.1130A>C (p.Glu377Ala)	NA	NA	Benign	0	criteria provided, single submitter	PF00169.28	88	0	0	Unique	Unique	NA	0.902	1.3566	0	7.923
1	23516451	G	A	718802	ENSG00000007968	ENST00000361729	715330	E2F2	NM_004091.4(E2F2):c.929C>T (p.Pro310Leu)	NA	NA	Benign	0	criteria provided, single submitter	NA	NA	0	0	NA	NA	NA	0.922	0.99688	0	1.347
1	23521045	G	A	718803	ENSG00000007968	ENST00000361729	713748	E2F2	NM_004091.4(E2F2):c.605C>T (p.Thr202Ile)	NA	NA	Likely benign	0	criteria provided, single submitter	NA	NA	0	0	NA	NA	NA	0.922	0.99688	0	1.32
1	23796202	G	T	18719	ENSG00000117308	ENST00000374497	3680	GALE	NM_001008216.2(GALE):c.937C>A (p.Leu313Met)	NA	NA	Pathogenic	1	no assertion criteria provided	PF16363.4	312	0	0	Unique	Unique	0.553354472	1.19	-0.32246	78.5231978	4.275
1	23796234	C	T	34025	ENSG00000117308	ENST00000374497	21173	GALE	NM_001008216.2(GALE):c.905G>A (p.Gly302Asp)	NA	NA	Pathogenic	1	no assertion criteria provided	PF16363.4	301	0	0	Unique	Unique	0.553354472	1.19	-0.32246	0	5.549
1	23796777	G	A	34024	ENSG00000117308	ENST00000374497	21172	GALE	NM_001008216.2(GALE):c.715C>T (p.Arg239Trp)	NA	NA	Likely pathogenic	1	criteria provided, single submitter	PF01370.20;PF16363.4;PF16363.4	210;227;227	0	0	Unique	Unique	0.553354472	1.19	-0.32246	56.49723759	1.744
1	23797128	A	G	18714	ENSG00000117308	ENST00000374497	3675	GALE	NM_001008216.2(GALE):c.548T>C (p.Leu183Pro)	NA	NA	Pathogenic	1	no assertion criteria provided	PF01370.20;PF07993.11;PF16363.4;PF01370.20;PF16363.4;PF16363.4	167;201;178;167;178;178	0	0	Unique	Unique	0.553354472	1.19	-0.32246	0	8.852
1	23797718	G	A	34023	ENSG00000117308	ENST00000374497	21171	GALE	NM_001008216.2(GALE):c.505C>T (p.Arg169Trp)	NA	NA	Pathogenic	1	criteria provided, single submitter	PF01370.20;PF04321.16;PF07993.11;PF16363.4;PF16363.4	154;137;188;165;165	0	0	Unique	Unique	0.553354472	1.19	-0.32246	0	4.497
1	23798160	T	C	18717	ENSG00000117308	ENST00000374497	3678	GALE	NM_001008216.2(GALE):c.308A>G (p.Asp103Gly)	NA	NA	Pathogenic	1	no assertion criteria provided	PF01073.18;PF01370.20;PF02719.14;PF04321.16;PF07993.11;PF08659.9;PF16363.4;PF01073.18;PF01370.20;PF02719.14;PF04321.16;PF07993.11;PF16363.4;PF16363.4	89;86;99;73;106+3;103;97;89;86;99;73;106+3;97;97	0	0	Unique	Unique	0.553354472	1.19	-0.32246	0	2.027
1	23798188	C	T	18721	ENSG00000117308	ENST00000374497	3682	GALE	NM_001008216.2(GALE):c.280G>A (p.Val94Met)	NA	NA	Pathogenic/Likely pathogenic	1	criteria provided, multiple submitters, no conflicts	PF01073.18;PF01370.20;PF02719.14;PF04321.16;PF07993.11;PF08659.9;PF16363.4;PF01073.18;PF01370.20;PF02719.14;PF04321.16;PF07993.11;PF16363.4;PF16363.4	81;77;90;64;100;94;88;81;77;90;64;100;88;88	0	0	Unique	Unique	0.553354472	1.19	-0.32246	0	7.135
1	23798199	C	T	18716	ENSG00000117308	ENST00000374497	3677	GALE	NM_001008216.2(GALE):c.269G>A (p.Gly90Glu)	NA	NA	Pathogenic	1	no assertion criteria provided	PF01073.18;PF01370.20;PF02719.14;PF04321.16;PF07993.11;PF08659.9;PF16363.4;PF01073.18;PF01370.20;PF02719.14;PF04321.16;PF07993.11;PF16363.4;PF16363.4	77;73;86;60;96;90;84;77;73;86;60;96;84;84	0	0	Unique	Unique	0.553354472	1.19	-0.32246	63.0551767	7.135
1	23798645	G	T	1311628	ENSG00000117308	ENST00000374497	1321343	GALE	NM_001008216.2(GALE):c.207C>A (p.Asp69Glu)	NA	NA	Likely pathogenic	1	criteria provided, single submitter	PF01073.18;PF01370.20;PF02719.14;PF04321.16;PF08659.9;PF16363.4;PF01073.18;PF01370.20;PF02719.14;PF04321.16;PF16363.4;PF16363.4	58;52;65;39;64;63;58;52;65;39;63;63	0	0	Unique	Unique	0.553354472	1.19	-0.32246	0	2.52
1	23804441	C	T	26997	ENSG00000117305	ENST00000374490	11958	HMGCL	NM_000191.3(HMGCL):c.835G>A (p.Glu279Lys)	NA	NA	Pathogenic	1	no assertion criteria provided	PF00682.18	237	0	0	Unique	Unique	0.667467071	1.029	0.46042	83.43044862	7.853
1	23808187	T	C	176929	ENSG00000117305	ENST00000374490	167180	HMGCL	NM_000191.3(HMGCL):c.698A>G (p.His233Arg)	NA	NA	Pathogenic/Likely pathogenic	1	criteria provided, multiple submitters, no conflicts	PF00682.18	197	0	0	Unique	Unique	0.667467071	1.029	0.46042	0	7.945
1	23808283	G	T	442782	ENSG00000117305	ENST00000374490	449033	HMGCL	NM_000191.3(HMGCL):c.602C>A (p.Ser201Tyr)	NA	NA	Pathogenic	1	criteria provided, single submitter	PF00682.18	164	0	0	Unique	Unique	0.667467071	1.029	0.46042	0	9.968
1	23810798	A	T	513508	ENSG00000117305	ENST00000374490	523024	HMGCL	NM_000191.3(HMGCL):c.499T>A (p.Tyr167Asn)	NA	NA	Pathogenic	1	criteria provided, single submitter	PF00682.18	132+4	0	0	Unique	Unique	0.667467071	1.029	0.46042	35.8030194	8.737
1	23814244	T	C	498538	ENSG00000117305	ENST00000374490	513090	HMGCL	NM_000191.3(HMGCL):c.443A>G (p.Gln148Arg)	NA	NA	Benign/Likely benign	0	criteria provided, multiple submitters, no conflicts	PF00682.18	117	0	0	Unique	Unique	0.667467071	1.029	0.46042	0	2.107
1	23820532	C	T	26996	ENSG00000117305	ENST00000374490	11957	HMGCL	NM_000191.3(HMGCL):c.122G>A (p.Arg41Gln)	NA	NA	Pathogenic	1	criteria provided, multiple submitters, no conflicts	PF00682.18	10	0	0	Unique	Unique	0.667467071	1.029	0.46042	0	7.288
1	23846105	A	C	15731	ENSG00000179163	ENST00000374479	692	FUCA1	NM_000147.5(FUCA1):c.1229T>G (p.Leu410Arg)	NA	NA	Pathogenic	1	no assertion criteria provided	PF16757.4	35	0	0	Unique	Unique	0.466251113	0.953	0.84515	7.9475666	8.366
1	23848661	G	A	280112	ENSG00000179163	ENST00000374479	296885	FUCA1	NM_000147.5(FUCA1):c.1148C>T (p.Thr383Ile)	NA	NA	Benign/Likely benign	0	criteria provided, multiple submitters, no conflicts	PF16757.4	6	0	0	Unique	Unique	0.466251113	0.953	0.84515	0	0.603
1	23848682	C	T	549519	ENSG00000179163	ENST00000374479	558913	FUCA1	NM_000147.5(FUCA1):c.1127G>A (p.Arg376Gln)	NA	NA	Benign	0	criteria provided, single submitter	NA	NA	0	0	NA	NA	NA	0.953	0.84515	0	5.831
1	23848716	T	C	963475	ENSG00000179163	ENST00000374479	975242	FUCA1	NM_000147.5(FUCA1):c.1093A>G (p.Asn365Asp)	NA	NA	Likely benign	0	no assertion criteria provided	PF01120.16	330	0	0	Unique	Unique	0.730752784	0.953	0.84515	25.3093489	7.647
1	23848775	C	T	364933	ENSG00000179163	ENST00000374479	381591	FUCA1	NM_000147.5(FUCA1):c.1034G>A (p.Gly345Glu)	NA	NA	Likely pathogenic	1	criteria provided, single submitter	PF01120.16	310	0	0	Unique	Unique	0.730752784	0.953	0.84515	12.54568382	7.542
1	23848814	C	T	967102	ENSG00000179163	ENST00000374479	979023	FUCA1	NM_000147.5(FUCA1):c.995G>A (p.Gly332Glu)	NA	NA	Pathogenic	1	no assertion criteria provided	PF01120.16	297	0	0	Unique	Unique	0.730752784	0.953	0.84515	0	7.542
1	23854472	T	C	15730	ENSG00000179163	ENST00000374479	691	FUCA1	NM_000147.5(FUCA1):c.857A>G (p.Gln286Arg)	NA	NA	Benign	0	criteria provided, multiple submitters, no conflicts	PF01120.16	254	0	0	Unique	Unique	0.730752784	0.953	0.84515	0	0.687
1	23854551	C	T	237099	ENSG00000179163	ENST00000374479	235414	FUCA1	NM_000147.5(FUCA1):c.778G>A (p.Val260Ile)	NA	NA	Likely benign	0	criteria provided, multiple submitters, no conflicts	PF01120.16	234	0	0	Unique	Unique	0.730752784	0.953	0.84515	0	3.825
1	23859875	C	T	961825	ENSG00000179163	ENST00000374479	973571	FUCA1	NM_000147.5(FUCA1):c.691G>A (p.Gly231Arg)	NA	NA	Likely pathogenic	1	criteria provided, single submitter	PF01120.16	205	0	0	Unique	Unique	0.730752784	0.953	0.84515	74.73176164	7.421
1	23863264	G	A	1067099	ENSG00000179163	ENST00000374479	1081527	FUCA1	NM_000147.5(FUCA1):c.532C>T (p.Arg178Cys)	NA	NA	Likely benign	0	criteria provided, single submitter	PF01120.16	151	0	0	Unique	Unique	0.730752784	0.953	0.84515	0	5.253
1	23865551	G	A	106585	ENSG00000179163	ENST00000374479	100720	FUCA1	NM_000147.5(FUCA1):c.464C>T (p.Ser155Phe)	NA	NA	Pathogenic	1	no assertion criteria provided	PF01120.16	128	0	0	Unique	Unique	0.730752784	0.953	0.84515	0	9.602
1	23865578	G	A	280119	ENSG00000179163	ENST00000374479	296889	FUCA1	NM_000147.5(FUCA1):c.437C>T (p.Pro146Leu)	NA	NA	Benign/Likely benign	0	criteria provided, multiple submitters, no conflicts	PF01120.16	120	0	0	Unique	Unique	0.730752784	0.953	0.84515	0	2.45
1	23865593	C	A	481388	ENSG00000179163	ENST00000374479	488520	FUCA1	NM_000147.5(FUCA1):c.422G>T (p.Gly141Val)	NA	NA	Likely pathogenic	1	criteria provided, multiple submitters, no conflicts	PF01120.16	115	0	0	Unique	Unique	0.730752784	0.953	0.84515	0	7.546
1	23865613	C	G	271825	ENSG00000179163	ENST00000374479	287588	FUCA1	NM_000147.5(FUCA1):c.402G>C (p.Leu134Phe)	NA	NA	Benign/Likely benign	0	criteria provided, multiple submitters, no conflicts	PF01120.16	108	0	0	Unique	Unique	0.730752784	0.953	0.84515	0	1.438
1	23868220	C	G	718829	ENSG00000179163	ENST00000374479	720618	FUCA1	NM_000147.5(FUCA1):c.67G>C (p.Gly23Arg)	NA	NA	Benign	0	criteria provided, single submitter	NA	NA	0	0	NA	NA	NA	0.953	0.84515	0	-0.198
1	23868258	G	C	190218	ENSG00000179163	ENST00000374479	193053	FUCA1	NM_000147.5(FUCA1):c.29C>G (p.Pro10Arg)	NA	NA	Benign	0	criteria provided, multiple submitters, no conflicts	NA	NA	0	0	NA	NA	NA	0.953	0.84515	0	0.702
1	23868280	C	G	280123	ENSG00000179163	ENST00000374479	296895	FUCA1	NM_000147.5(FUCA1):c.7G>C (p.Ala3Pro)	NA	NA	Benign/Likely benign	0	criteria provided, multiple submitters, no conflicts	NA	NA	0	0	NA	NA	NA	0.953	0.84515	0	-2.153
1	23868283	G	A	190217	ENSG00000179163	ENST00000374479	193052	FUCA1	NM_000147.5(FUCA1):c.4C>T (p.Arg2Trp)	NA	NA	Benign	0	criteria provided, multiple submitters, no conflicts	NA	NA	0	0	NA	NA	NA	0.953	0.84515	0	-0.781
1	23875421	C	T	707244	ENSG00000188822	ENST00000374472	785933	CNR2	NM_001841.3(CNR2):c.197G>A (p.Arg66Gln)	NA	NA	Benign	0	criteria provided, single submitter	PF00001.20	17	0	0	Benign	Benign	0.601392772	0.981	0.68129	0	0.552
1	24121311	T	C	696620	ENSG00000142677	ENST00000270800	775524	IL22RA1	NM_021258.4(IL22RA1):c.1219A>G (p.Met407Val)	NA	NA	Benign	0	criteria provided, single submitter	NA	NA	0	0	NA	NA	NA	1.066	0.17928	0	-1.687
1	24134354	A	G	718839	ENSG00000142677	ENST00000270800	711820	IL22RA1	NM_021258.4(IL22RA1):c.388T>C (p.Ser130Pro)	NA	NA	Benign	0	criteria provided, single submitter	PF09294.9	12	0	0	Unique	Unique	0.676411322	1.066	0.17928	0	3.077
1	24331430	A	G	1161773	ENSG00000158055	ENST00000236255	1172584	GRHL3	NM_198173.3(GRHL3):c.22A>G (p.Arg8Gly)	NA	NA	Likely pathogenic	1	no assertion criteria provided	NA	NA	0	0	NA	NA	NA	0.871	1.4216	42.91958148	4.576
1	24331440	G	A	1161774	ENSG00000158055	ENST00000236255	1172585	GRHL3	NM_198173.3(GRHL3):c.32G>A (p.Arg11Gln)	121	143248	Likely pathogenic	1	no assertion criteria provided	NA	NA	0	0	NA	NA	NA	0.871	1.4216	0	2.155
1	24331573	C	G	1108858	ENSG00000158055	ENST00000236255	1120074	GRHL3	NM_198173.3(GRHL3):c.165C>G (p.Asp55Glu)	24562	143114	Benign	0	criteria provided, multiple submitters, no conflicts	NA	NA	0	0	NA	NA	NA	0.871	1.4216	0	0.461
1	24336694	T	C	448067	ENSG00000158055	ENST00000236255	465250	GRHL3	NM_198173.3(GRHL3):c.479T>C (p.Val160Ala)	4862	143278	Benign	0	criteria provided, multiple submitters, no conflicts	NA	NA	0	0	NA	NA	NA	0.871	1.4216	0	0.288
1	24337730	G	A	707256	ENSG00000158055	ENST00000236255	790224	GRHL3	NM_198173.3(GRHL3):c.781G>A (p.Val261Ile)	143	143270	Benign	0	criteria provided, single submitter	PF04516.14	65	0	0	Unique	Unique	NA	0.871	1.4216	0	1.076
1	24337749	C	G	685680	ENSG00000158055	ENST00000236255	697696	GRHL3	NM_198173.3(GRHL3):c.800C>G (p.Ala267Gly)	1075	143364	Benign	0	criteria provided, single submitter	PF04516.14	71	0	0	Unique	Unique	NA	0.871	1.4216	0	0.983
1	24338044	G	A	107261	ENSG00000158055	ENST00000236255	101518	GRHL3	NM_198173.3(GRHL3):c.893G>A (p.Arg298His)	1	143284	Pathogenic	1	no assertion criteria provided	PF04516.14	102	0	0	Unique	Unique	NA	0.871	1.4216	0	6.35
1	24342226	C	T	707258	ENSG00000158055	ENST00000236255	790225	GRHL3	NM_198173.3(GRHL3):c.1159C>T (p.Arg387Cys)	130	143264	Likely benign	0	criteria provided, single submitter	PF04516.14	194	0	0	Unique	Unique	NA	0.871	1.4216	0	1.791
1	24342238	C	T	107263	ENSG00000158055	ENST00000236255	101520	GRHL3	NM_198173.3(GRHL3):c.1171C>T (p.Arg391Cys)	NA	NA	Pathogenic	1	no assertion criteria provided	PF04516.14	199	1	0	Pathogenic	Pathogenic	NA	0.871	1.4216	0	1.946
1	24342239	G	A	1161775	ENSG00000158055	ENST00000236255	1172586	GRHL3	NM_198173.3(GRHL3):c.1172G>A (p.Arg391His)	NA	NA	Pathogenic	1	no assertion criteria provided	PF04516.14	199	1	0	Pathogenic	Pathogenic	NA	0.871	1.4216	64.2793917	9.992
1	24342967	C	T	447720	ENSG00000158055	ENST00000236255	465245	GRHL3	NM_198173.3(GRHL3):c.1361C>T (p.Thr454Met)	3252	143164	Benign	0	criteria provided, multiple submitters, no conflicts	NA	NA	0	0	NA	NA	NA	0.871	1.4216	0	5.995
1	24342969	C	G	685681	ENSG00000158055	ENST00000236255	697776	GRHL3	NM_198173.3(GRHL3):c.1363C>G (p.Pro455Ala)	753	143228	Benign	0	criteria provided, single submitter	NA	NA	0	0	NA	NA	NA	0.871	1.4216	0	4.872
1	24344916	C	A	685683	ENSG00000158055	ENST00000236255	702169	GRHL3	NM_198173.3(GRHL3):c.1439C>A (p.Pro480His)	1604	143002	Benign	0	criteria provided, single submitter	NA	NA	0	0	NA	NA	NA	0.871	1.4216	0	-0.508
1	24344928	A	G	447952	ENSG00000158055	ENST00000236255	465249	GRHL3	NM_198173.3(GRHL3):c.1451A>G (p.Asn484Ser)	4752	142776	Benign	0	criteria provided, multiple submitters, no conflicts	NA	NA	0	0	NA	NA	NA	0.871	1.4216	0	0.114
1	24346567	G	A	1153551	ENSG00000158055	ENST00000236255	1166315	GRHL3	NM_198173.3(GRHL3):c.1469G>A (p.Arg490His)	86	143258	Benign	0	criteria provided, single submitter	NA	NA	0	0	NA	NA	NA	0.871	1.4216	0	7.346
1	24354474	C	G	205219	ENSG00000158055	ENST00000350501	208652	GRHL3	NM_198173.3(GRHL3):c.1795C>G (p.Leu599Val)	NA	NA	Likely pathogenic	1	criteria provided, single submitter	NA	NA	0	0	NA	NA	NA	0.871	1.4216	51.03391098	6.608
1	25284753	T	C	32751	ENSG00000187010	ENST00000328664	17712	RHD	NM_016124.6(RHD):c.329T>C (p.Leu110Pro)	109	126448	Pathogenic	1	no assertion criteria provided	PF00909.20	101	0	0	Unique	Unique	0.608638347	1.187	-0.32611	0	1.301
1	25303329	T	G	32752	ENSG00000187010	ENST00000328664	17713	RHD	NM_016124.6(RHD):c.809T>G (p.Val270Gly)	312	124088	Pathogenic	1	no assertion criteria provided	PF00909.20	254	0	0	Unique	Unique	0.608638347	1.187	-0.32611	0	4.615
1	25385759	G	A	707282	ENSG00000188672	ENST00000294413	791109	RHCE	NM_020485.8(RHCE):c.1025C>T (p.Thr342Ile)	NA	NA	Benign	0	criteria provided, single submitter	PF00909.20	321	0	0	Unique	Unique	0.608638347	1.037	0.4029	0	-0.417
1	25388999	T	C	707283	ENSG00000188672	ENST00000294413	789916	RHCE	NM_020485.8(RHCE):c.916A>G (p.Ile306Val)	NA	NA	Likely benign	0	criteria provided, single submitter	PF00909.20	289	0	0	Unique	Unique	0.608638347	1.037	0.4029	0	-0.292
1	25390838	T	C	707284	ENSG00000188672	ENST00000294413	789917	RHCE	NM_020485.8(RHCE):c.712A>G (p.Met238Val)	NA	NA	Benign	0	criteria provided, single submitter	PF00909.20	224	0	0	Unique	Unique	0.608638347	1.037	0.4029	0	-0.968
1	25408764	G	C	696656	ENSG00000188672	ENST00000294413	775525	RHCE	NM_020485.8(RHCE):c.254C>G (p.Ala85Gly)	NA	NA	Benign	0	criteria provided, single submitter	PF00909.20	74	0	0	Unique	Unique	0.608638347	1.037	0.4029	0	1.589
1	25563141	T	C	280227	ENSG00000157978	ENST00000374338	296982	LDLRAP1	NM_015627.3(LDLRAP1):c.604T>C (p.Ser202Pro)	68191	142932	Benign	0	criteria provided, multiple submitters, no conflicts	NA	NA	0	0	NA	NA	NA	1.184	-0.2014	0	-0.666
1	25563757	G	A	515755	ENSG00000157978	ENST00000374338	536198	LDLRAP1	NM_015627.3(LDLRAP1):c.713G>A (p.Arg238Gln)	332	143328	Likely benign	0	criteria provided, single submitter	NA	NA	0	0	NA	NA	NA	1.184	-0.2014	0	2.436
1	25566928	C	T	511000	ENSG00000157978	ENST00000374338	520396	LDLRAP1	NM_015627.3(LDLRAP1):c.863C>T (p.Ser288Leu)	6	143296	Pathogenic	1	no assertion criteria provided	NA	NA	0	0	NA	NA	NA	1.184	-0.2014	0	3.078
1	25617963	C	G	707286	ENSG00000117643	ENST00000374332	782680	MAN1C1	NM_020379.4(MAN1C1):c.166C>G (p.Pro56Ala)	2575	143316	Benign	0	criteria provided, single submitter	NA	NA	0	0	NA	NA	NA	0.835	1.6617	0	0.139
1	25800231	A	G	19530	ENSG00000162430	ENST00000354177	4491	SELENON	NM_020451.3(SELENON):c.1A>G (p.Met1Val)	6	134418	Pathogenic	1	criteria provided, multiple submitters, no conflicts	NA	NA	2	0	NA	NA	NA	1.028	0.42369	0	-3.591
1	25800232	T	G	448054	ENSG00000162430	ENST00000354177	461632	SELENON	NM_020451.3(SELENON):c.2T>G (p.Met1Arg)	NA	NA	Pathogenic	1	criteria provided, single submitter	NA	NA	2	0	NA	NA	NA	1.028	0.42369	0	-1.619
1	25800232	T	C	515885	ENSG00000162430	ENST00000354177	530813	SELENON	NM_020451.3(SELENON):c.2T>C (p.Met1Thr)	NA	NA	Pathogenic	1	criteria provided, single submitter	NA	NA	2	0	NA	NA	NA	1.028	0.42369	0	-1.619
1	25805147	A	G	135731	ENSG00000162430	ENST00000354177	130284	SELENON	NM_020451.3(SELENON):c.409A>G (p.Thr137Ala)	1745	142940	Benign	0	criteria provided, multiple submitters, no conflicts	NA	NA	0	0	NA	NA	NA	1.028	0.42369	0	0.958
1	25805163	G	A	101859	ENSG00000162430	ENST00000354177	95963	SELENON	NM_020451.3(SELENON):c.425G>A (p.Cys142Tyr)	113075	142938	Benign	0	criteria provided, multiple submitters, no conflicts	NA	NA	0	0	NA	NA	NA	1.028	0.42369	0	0.869
1	25808592	G	C	280268	ENSG00000162430	ENST00000354177	297024	SELENON	NM_020451.3(SELENON):c.550G>C (p.Ala184Pro)	394	142906	Benign/Likely benign	0	criteria provided, multiple submitters, no conflicts	NA	NA	0	0	NA	NA	NA	1.028	0.42369	0	2.489
1	25808622	G	C	696657	ENSG00000162430	ENST00000354177	767099	SELENON	NM_020451.3(SELENON):c.580G>C (p.Ala194Pro)	4	143076	Benign	0	criteria provided, single submitter	NA	NA	0	0	NA	NA	NA	1.028	0.42369	0	4.574
1	25808625	G	A	101862	ENSG00000162430	ENST00000354177	95966	SELENON	NM_020451.3(SELENON):c.583G>A (p.Ala195Thr)	1510	143092	Benign/Likely benign	0	criteria provided, multiple submitters, no conflicts	NA	NA	0	0	NA	NA	NA	1.028	0.42369	0	3.245
1	25809080	C	T	627732	ENSG00000162430	ENST00000354177	657794	SELENON	NM_020451.3(SELENON):c.802C>T (p.Arg268Cys)	4	143356	Pathogenic/Likely pathogenic	1	criteria provided, multiple submitters, no conflicts	NA	NA	0	0	NA	NA	NA	1.028	0.42369	0	4.738
1	25809096	G	A	19528	ENSG00000162430	ENST00000354177	4489	SELENON	NM_020451.3(SELENON):c.818G>A (p.Gly273Glu)	NA	NA	Pathogenic	1	no assertion criteria provided	NA	NA	0	0	NA	NA	NA	1.028	0.42369	56.00436399	9.825
1	25809150	G	A	264017	ENSG00000162430	ENST00000354177	280026	SELENON	NM_020451.3(SELENON):c.872G>A (p.Arg291Gln)	2	143352	Pathogenic/Likely pathogenic	1	criteria provided, multiple submitters, no conflicts	NA	NA	0	0	NA	NA	NA	1.028	0.42369	0	7.986
1	25809688	A	G	281957	ENSG00000162430	ENST00000354177	297025	SELENON	NM_020451.3(SELENON):c.878A>G (p.His293Arg)	NA	NA	Likely pathogenic	1	criteria provided, single submitter	NA	NA	0	0	NA	NA	NA	1.028	0.42369	0	9.294
1	25809717	G	A	1131329	ENSG00000162430	ENST00000354177	1146801	SELENON	NM_020451.3(SELENON):c.907G>A (p.Asp303Asn)	62	143252	Likely benign	0	criteria provided, single submitter	NA	NA	0	0	NA	NA	NA	1.028	0.42369	0	1.342
1	25809753	G	A	19535	ENSG00000162430	ENST00000354177	4496	SELENON	NM_020451.3(SELENON):c.943G>A (p.Gly315Ser)	42	143208	Pathogenic/Likely pathogenic	1	criteria provided, multiple submitters, no conflicts	NA	NA	0	0	NA	NA	NA	1.028	0.42369	0	8.117
1	25811760	A	G	365090	ENSG00000162430	ENST00000354177	380239	SELENON	NM_020451.3(SELENON):c.1162A>G (p.Ser388Gly)	22	143312	Benign/Likely benign	0	criteria provided, multiple submitters, no conflicts	NA	NA	0	0	NA	NA	NA	1.028	0.42369	0	7.27
1	25812763	G	C	19532	ENSG00000162430	ENST00000354177	4493	SELENON	NM_020451.3(SELENON):c.1358G>C (p.Trp453Ser)	1	143188	Pathogenic	1	no assertion criteria provided	NA	NA	1	0	NA	NA	NA	1.028	0.42369	0	8.102
1	25812764	G	C	359345	ENSG00000162430	ENST00000354177	372502	SELENON	NM_020451.3(SELENON):c.1359G>C (p.Trp453Cys)	NA	NA	Likely pathogenic	1	criteria provided, single submitter	NA	NA	1	0	NA	NA	NA	1.028	0.42369	14.45601377	9.953
1	25813890	G	A	19531	ENSG00000162430	ENST00000354177	4492	SELENON	NM_020451.3(SELENON):c.1397G>A (p.Arg466Gln)	9	143274	Pathogenic/Likely pathogenic	1	criteria provided, multiple submitters, no conflicts	NA	NA	0	0	NA	NA	NA	1.028	0.42369	0	7.772
1	25813898	C	T	557250	ENSG00000162430	ENST00000354177	571063	SELENON	NM_020451.3(SELENON):c.1405C>T (p.Arg469Trp)	1	143252	Likely pathogenic	1	criteria provided, multiple submitters, no conflicts	NA	NA	1	0	NA	NA	NA	1.028	0.42369	0	7.568
1	25813899	G	A	447970	ENSG00000162430	ENST00000354177	461629	SELENON	NM_020451.3(SELENON):c.1406G>A (p.Arg469Gln)	NA	NA	Pathogenic	1	criteria provided, single submitter	NA	NA	1	0	NA	NA	NA	1.028	0.42369	0	7.772
1	25814082	C	A	101855	ENSG00000162430	ENST00000354177	95959	SELENON	NM_020451.3(SELENON):c.1506C>A (p.Asn502Lys)	92366	143088	Benign	0	criteria provided, multiple submitters, no conflicts	NA	NA	0	0	NA	NA	NA	1.028	0.42369	0	0.14
1	25814150	T	A	1196599	ENSG00000162430	ENST00000354177	1207112	SELENON	NM_020451.3(SELENON):c.1574T>A (p.Met525Lys)	NA	NA	Likely pathogenic	1	criteria provided, single submitter	NA	NA	0	0	NA	NA	NA	1.028	0.42369	0	7.835
1	25815590	G	A	249877	ENSG00000162430	ENST00000354177	261278	SELENON	NM_020451.3(SELENON):c.1645G>A (p.Val549Met)	386	143276	Benign/Likely benign	0	criteria provided, multiple submitters, no conflicts	NA	NA	0	0	NA	NA	NA	1.028	0.42369	0	1.785
1	25815690	G	A	249879	ENSG00000162430	ENST00000354177	261280	SELENON	NM_020451.3(SELENON):c.1745G>A (p.Arg582Gln)	3332	143258	Benign	0	criteria provided, multiple submitters, no conflicts	NA	NA	0	0	NA	NA	NA	1.028	0.42369	0	2.121
1	26045009	C	T	48152	ENSG00000158014	ENST00000374276	39553	SLC30A2	NM_001004434.3(SLC30A2):c.259G>A (p.Gly87Arg)	NA	NA	Pathogenic	1	no assertion criteria provided	NA	NA	0	0	NA	NA	NA	0.933	0.92817	0	7.691
1	26045107	T	C	48151	ENSG00000158014	ENST00000374276	39552	SLC30A2	NM_001004434.3(SLC30A2):c.161A>G (p.His54Arg)	NA	NA	Pathogenic	1	no assertion criteria provided	NA	NA	0	0	NA	NA	NA	0.933	0.92817	59.52688355	2.887
1	26058512	T	C	1231373	ENSG00000158022	ENST00000374272	1240550	TRIM63	NM_032588.4(TRIM63):c.709A>G (p.Lys237Glu)	NA	NA	Benign	0	criteria provided, single submitter	NA	NA	0	0	NA	NA	NA	1.16	-0.17716	0	2.284
1	26058577	G	A	1274945	ENSG00000158022	ENST00000374272	1285096	TRIM63	NM_032588.4(TRIM63):c.644C>T (p.Thr215Met)	NA	NA	Likely benign	0	no assertion criteria provided	NA	NA	0	0	NA	NA	NA	1.16	-0.17716	0	-0.337
1	26058612	G	T	1287317	ENSG00000158022	ENST00000374272	1297528	TRIM63	NM_032588.4(TRIM63):c.609C>A (p.His203Gln)	NA	NA	Likely benign	0	no assertion criteria provided	NA	NA	0	0	NA	NA	NA	1.16	-0.17716	0	3.312
1	26066275	A	T	224214	ENSG00000158022	ENST00000374272	222848	TRIM63	NM_032588.4(TRIM63):c.325T>A (p.Cys109Ser)	NA	NA	Likely benign	0	criteria provided, single submitter	NA	NA	0	0	NA	NA	NA	1.16	-0.17716	0	3.721
1	26067352	G	A	178468	ENSG00000158022	ENST00000374272	180559	TRIM63	NM_032588.4(TRIM63):c.143C>T (p.Ala48Val)	NA	NA	Likely benign	0	no assertion criteria provided	PF13445.5	24	0	0	Unique	Unique	0.591462815	1.16	-0.17716	0	9.994
1	26182558	G	A	732347	ENSG00000142675	ENST00000361530	729658	CNKSR1	NM_006314.3(CNKSR1):c.598G>A (p.Glu200Lys)	133	143256	Likely benign	0	criteria provided, single submitter	NA	NA	0	0	NA	NA	NA	1.003	0.56936	0	1.456
1	26183826	C	G	732348	ENSG00000142675	ENST00000361530	725931	CNKSR1	NM_006314.3(CNKSR1):c.851C>G (p.Pro284Arg)	519	130094	Benign	0	criteria provided, single submitter	NA	NA	0	0	NA	NA	NA	1.003	0.56936	0	0.436
1	26185131	G	A	707295	ENSG00000142675	ENST00000361530	790481	CNKSR1	NM_006314.3(CNKSR1):c.1253G>A (p.Arg418His)	2498	143276	Benign	0	criteria provided, single submitter	PF00169.28	19	0	0	Pathogenic	Pathogenic	NA	1.003	0.56936	0	5.544
1	26187449	T	C	718872	ENSG00000142675	ENST00000361530	720984	CNKSR1	NM_006314.3(CNKSR1):c.1421T>C (p.Ile474Thr)	568	143134	Benign	0	criteria provided, single submitter	PF00169.28	84	0	0	Benign	Benign	NA	1.003	0.56936	0	3.952
1	26188816	C	A	707297	ENSG00000142675	ENST00000361530	785934	CNKSR1	NM_006314.3(CNKSR1):c.1735C>A (p.Gln579Lys)	1102	143170	Benign	0	criteria provided, single submitter	NA	NA	0	0	NA	NA	NA	1.003	0.56936	0	3.137
1	26188925	G	A	718874	ENSG00000142675	ENST00000361530	719606	CNKSR1	NM_006314.3(CNKSR1):c.1844G>A (p.Arg615His)	1005	143234	Benign	0	criteria provided, single submitter	NA	NA	0	0	NA	NA	NA	1.003	0.56936	0	0.748
1	26189349	G	A	718875	ENSG00000142675	ENST00000361530	720518	CNKSR1	NM_006314.3(CNKSR1):c.1943G>A (p.Arg648His)	276	143286	Likely benign	0	criteria provided, single submitter	NA	NA	0	0	NA	NA	NA	1.003	0.56936	0	1.187
1	26189369	C	T	707298	ENSG00000142675	ENST00000361530	786459	CNKSR1	NM_006314.3(CNKSR1):c.1963C>T (p.Arg655Trp)	1672	143260	Benign	0	criteria provided, single submitter	NA	NA	0	0	NA	NA	NA	1.003	0.56936	0	4.089
1	26189465	C	T	707299	ENSG00000142675	ENST00000361530	790483	CNKSR1	NM_006314.3(CNKSR1):c.2059C>T (p.His687Tyr)	2489	143160	Benign	0	criteria provided, single submitter	NA	NA	0	0	NA	NA	NA	1.003	0.56936	0	-0.086
1	26244253	G	A	707301	ENSG00000130695	ENST00000451429	780224	CEP85	NM_001319944.2(CEP85):c.143G>A (p.Arg48His)	2101	143180	Benign	0	criteria provided, single submitter	NA	NA	0	0	NA	NA	NA	1.052	0.22411	0	3.952
1	26259676	G	T	732349	ENSG00000130695	ENST00000252992	727178	CEP85	NM_001319944.2(CEP85):c.1215G>T (p.Leu405Phe)	825	143268	Benign	0	criteria provided, single submitter	NA	NA	0	0	NA	NA	NA	1.052	0.22411	0	0.273
1	26344757	A	G	1263136	ENSG00000176092	ENST00000308182	1272380	CRYBG2	NM_001039775.4(CRYBG2):c.1901T>C (p.Val634Ala)	NA	NA	Benign	0	criteria provided, single submitter	NA	NA	0	0	NA	NA	NA	0.898	1.3223	0	-0.057
1	26438208	G	A	973196	ENSG00000117682	ENST00000236342	985622	DHDDS	NM_205861.3(DHDDS):c.104G>A (p.Gly35Glu)	NA	NA	Likely pathogenic	1	criteria provided, multiple submitters, no conflicts	PF01255.18	4	0	0	Unique	Unique	0.544291462	0.893	1.0905	88.14694866	9.964
1	26438213	C	T	1204964	ENSG00000117682	ENST00000236342	1214981	DHDDS	NM_205861.3(DHDDS):c.109C>T (p.Arg37Cys)	NA	NA	Pathogenic	1	criteria provided, single submitter	PF01255.18	6	0	0	Unique	Unique	0.544291462	0.893	1.0905	88.14694866	4.663
1	26438217	G	A	798469	ENSG00000117682	ENST00000236342	807406	DHDDS	NM_205861.3(DHDDS):c.113G>A (p.Arg38His)	NA	NA	Pathogenic	1	criteria provided, single submitter	PF01255.18	7	0	0	Unique	Unique	0.544291462	0.893	1.0905	88.14694866	9.964
1	26438228	A	G	39666	ENSG00000117682	ENST00000236342	30709	DHDDS	NM_205861.3(DHDDS):c.124A>G (p.Lys42Glu)	21	143366	Pathogenic	1	criteria provided, multiple submitters, no conflicts	PF01255.18	11	0	0	Unique	Unique	0.544291462	0.893	1.0905	0	9.29
1	26442842	C	T	800446	ENSG00000117682	ENST00000236342	812306	DHDDS	NM_205861.3(DHDDS):c.292C>T (p.Arg98Trp)	4	143160	Likely pathogenic	1	no assertion criteria provided	PF01255.18	68	0	0	Unique	Unique	0.544291462	0.893	1.0905	0	3.405
1	26457862	G	A	557287	ENSG00000117682	ENST00000236342	570739	DHDDS	NM_205861.3(DHDDS):c.614G>A (p.Arg205Gln)	NA	NA	Likely pathogenic	1	criteria provided, multiple submitters, no conflicts	PF01255.18	175	0	0	Unique	Unique	0.544291462	0.893	1.0905	87.1858605	9.878
1	26457864	A	G	1286944	ENSG00000117682	ENST00000236342	1297155	DHDDS	NM_205861.3(DHDDS):c.616A>G (p.Thr206Ala)	NA	NA	Likely pathogenic	1	criteria provided, single submitter	PF01255.18	176	0	0	Unique	Unique	0.544291462	0.893	1.0905	87.1858605	9.211
1	26457880	G	A	481158	ENSG00000117682	ENST00000236342	488193	DHDDS	NM_205861.3(DHDDS):c.632G>A (p.Arg211Gln)	NA	NA	Pathogenic	1	criteria provided, multiple submitters, no conflicts	PF01255.18	181	0	0	Unique	Unique	0.544291462	0.893	1.0905	90.78414021	9.878
1	26460103	G	A	788736	ENSG00000117682	ENST00000236342	800922	DHDDS	NM_205861.3(DHDDS):c.724G>A (p.Glu242Lys)	1	143212	Likely pathogenic	1	no assertion criteria provided	PF01255.18	212	0	0	Unique	Unique	0.544291462	0.893	1.0905	0	7.847
1	26460136	G	A	280332	ENSG00000117682	ENST00000236342	297075	DHDDS	NM_205861.3(DHDDS):c.757G>A (p.Val253Met)	43437	142964	Benign	0	criteria provided, multiple submitters, no conflicts	NA	NA	0	0	NA	NA	NA	0.893	1.0905	0	0.739
1	26696671	A	G	427768	ENSG00000117713	ENST00000324856	434314	ARID1A	NM_006015.6(ARID1A):c.268A>G (p.Ser90Gly)	10	140400	Likely benign	0	criteria provided, single submitter	NA	NA	0	0	NA	NA	NA	0.741	3.6582	0	0.026
1	26696729	C	T	427770	ENSG00000117713	ENST00000324856	434331	ARID1A	NM_006015.6(ARID1A):c.326C>T (p.Pro109Leu)	NA	NA	Likely benign	0	criteria provided, single submitter	NA	NA	0	0	NA	NA	NA	0.741	3.6582	0	-0.223
1	26696776	G	A	1263011	ENSG00000117713	ENST00000324856	1272255	ARID1A	NM_006015.6(ARID1A):c.373G>A (p.Gly125Ser)	106	142550	Benign	0	criteria provided, single submitter	NA	NA	0	0	NA	NA	NA	0.741	3.6582	0	2.186
1	26696779	G	A	1186172	ENSG00000117713	ENST00000324856	1197625	ARID1A	NM_006015.6(ARID1A):c.376G>A (p.Gly126Ser)	4	142472	Likely benign	0	criteria provided, single submitter	NA	NA	0	0	NA	NA	NA	0.741	3.6582	0	3.433
1	26696840	C	T	1213876	ENSG00000117713	ENST00000324856	1223603	ARID1A	NM_006015.6(ARID1A):c.437C>T (p.Pro146Leu)	2	142790	Likely benign	0	criteria provided, single submitter	NA	NA	0	0	NA	NA	NA	0.741	3.6582	0	3.893
1	26696842	G	C	1243953	ENSG00000117713	ENST00000324856	1254016	ARID1A	NM_006015.6(ARID1A):c.439G>C (p.Ala147Pro)	NA	NA	Likely benign	0	criteria provided, single submitter	NA	NA	0	0	NA	NA	NA	0.741	3.6582	0	1.974
1	26696861	C	T	963481	ENSG00000117713	ENST00000324856	975332	ARID1A	NM_006015.6(ARID1A):c.458C>T (p.Pro153Leu)	7	142462	Likely benign	0	no assertion criteria provided	NA	NA	0	0	NA	NA	NA	0.741	3.6582	0	0.273
1	26696875	C	T	363748	ENSG00000117713	ENST00000324856	376870	ARID1A	NM_006015.6(ARID1A):c.472C>T (p.Pro158Ser)	123	142392	Benign/Likely benign	0	criteria provided, multiple submitters, no conflicts	NA	NA	0	0	NA	NA	NA	0.741	3.6582	0	2.106
1	26696885	T	C	1186173	ENSG00000117713	ENST00000324856	1196385	ARID1A	NM_006015.6(ARID1A):c.482T>C (p.Val161Ala)	4	138832	Likely benign	0	criteria provided, single submitter	NA	NA	0	0	NA	NA	NA	0.741	3.6582	0	1.11
1	26696950	G	A	1239767	ENSG00000117713	ENST00000324856	1248110	ARID1A	NM_006015.6(ARID1A):c.547G>A (p.Ala183Thr)	8	142740	Benign	0	criteria provided, single submitter	NA	NA	0	0	NA	NA	NA	0.741	3.6582	0	6.574
1	26696984	C	T	963482	ENSG00000117713	ENST00000324856	975333	ARID1A	NM_006015.6(ARID1A):c.581C>T (p.Pro194Leu)	12	142440	Likely benign	0	criteria provided, single submitter	NA	NA	0	0	NA	NA	NA	0.741	3.6582	0	1.013
1	26697073	C	G	364992	ENSG00000117713	ENST00000324856	377497	ARID1A	NM_006015.6(ARID1A):c.670C>G (p.Pro224Ala)	NA	NA	Likely benign	0	criteria provided, single submitter	NA	NA	0	0	NA	NA	NA	0.741	3.6582	25.32174513	0.738
1	26697268	C	T	1202588	ENSG00000117713	ENST00000324856	1212594	ARID1A	NM_006015.6(ARID1A):c.865C>T (p.Pro289Ser)	9	143274	Likely benign	0	criteria provided, single submitter	NA	NA	0	0	NA	NA	NA	0.741	3.6582	0	4.318
1	26729805	C	T	1182906	ENSG00000117713	ENST00000324856	1194135	ARID1A	NM_006015.6(ARID1A):c.1292C>T (p.Pro431Leu)	4	143320	Likely benign	0	criteria provided, single submitter	NA	NA	0	0	NA	NA	NA	0.741	3.6582	0	5.675
1	26731398	C	T	732353	ENSG00000117713	ENST00000324856	722599	ARID1A	NM_006015.6(ARID1A):c.1597C>T (p.Pro533Ser)	31	143068	Benign	0	criteria provided, single submitter	NA	NA	0	0	NA	NA	NA	0.741	3.6582	0	4.415
1	26731588	G	A	365207	ENSG00000117713	ENST00000324856	389879	ARID1A	NM_006015.6(ARID1A):c.1787G>A (p.Arg596His)	NA	NA	Likely pathogenic	1	criteria provided, single submitter	NA	NA	0	0	NA	NA	NA	0.741	3.6582	82.16262443	6.537
1	26761009	A	G	1252540	ENSG00000117713	ENST00000324856	1261342	ARID1A	NM_006015.6(ARID1A):c.2074A>G (p.Ile692Val)	45	143150	Benign	0	criteria provided, single submitter	NA	NA	0	0	NA	NA	NA	0.741	3.6582	0	8.687
1	26761058	A	C	137295	ENSG00000117713	ENST00000324856	133556	ARID1A	NM_006015.6(ARID1A):c.2123A>C (p.Gln708Pro)	98	143172	Benign/Likely benign	0	criteria provided, multiple submitters, no conflicts	NA	NA	0	0	NA	NA	NA	0.741	3.6582	0	3.479
1	26761426	G	A	427783	ENSG00000117713	ENST00000324856	434338	ARID1A	NM_006015.6(ARID1A):c.2204G>A (p.Ser735Asn)	16	143314	Likely benign	0	criteria provided, single submitter	NA	NA	0	0	NA	NA	NA	0.741	3.6582	0	6.295
1	26762202	G	A	732355	ENSG00000117713	ENST00000324856	726569	ARID1A	NM_006015.6(ARID1A):c.2302G>A (p.Gly768Ser)	2	143192	Benign	0	criteria provided, single submitter	NA	NA	0	0	NA	NA	NA	0.741	3.6582	0	2.79
1	26763168	T	C	1311789	ENSG00000117713	ENST00000324856	1321507	ARID1A	NM_006015.6(ARID1A):c.2615T>C (p.Met872Thr)	56	143334	Likely benign	0	criteria provided, single submitter	NA	NA	0	0	NA	NA	NA	0.741	3.6582	0	4.688
1	26763221	A	G	1192846	ENSG00000117713	ENST00000324856	1205794	ARID1A	NM_006015.6(ARID1A):c.2668A>G (p.Met890Val)	2	143372	Likely benign	0	criteria provided, single submitter	NA	NA	0	0	NA	NA	NA	0.741	3.6582	0	3.652
1	26763251	G	A	1192847	ENSG00000117713	ENST00000324856	1203777	ARID1A	NM_006015.6(ARID1A):c.2698G>A (p.Ala900Thr)	28	143326	Likely benign	0	criteria provided, single submitter	NA	NA	0	0	NA	NA	NA	0.741	3.6582	0	7.112
1	26766459	A	C	1179243	ENSG00000117713	ENST00000324856	1190267	ARID1A	NM_006015.6(ARID1A):c.2881A>C (p.Met961Leu)	3	143246	Likely benign	0	criteria provided, single submitter	NA	NA	0	0	NA	NA	NA	0.741	3.6582	0	8.947
1	26767847	G	A	1281376	ENSG00000117713	ENST00000324856	1291562	ARID1A	NM_006015.6(ARID1A):c.3046G>A (p.Gly1016Ser)	10	143312	Benign	0	criteria provided, single submitter	NA	NA	0	0	NA	NA	NA	0.741	3.6582	0	4.378
1	26767862	A	G	963483	ENSG00000117713	ENST00000324856	975337	ARID1A	NM_006015.6(ARID1A):c.3061A>G (p.Lys1021Glu)	NA	NA	Pathogenic	1	no assertion criteria provided	PF01388.20	3	0	0	Unique	Unique	0.308528639	0.741	3.6582	87.01653021	7.295
1	26767868	T	C	622861	ENSG00000117713	ENST00000324856	635055	ARID1A	NM_006015.6(ARID1A):c.3067T>C (p.Trp1023Arg)	NA	NA	Pathogenic/Likely pathogenic	1	criteria provided, multiple submitters, no conflicts	PF01388.20	5	0	0	Unique	Unique	0.308528639	0.741	3.6582	87.01653021	8.017
1	26767947	T	G	1166618	ENSG00000117713	ENST00000324856	1177344	ARID1A	NM_006015.6(ARID1A):c.3146T>G (p.Leu1049Arg)	NA	NA	Likely pathogenic	1	criteria provided, single submitter	PF01388.20	30	0	0	Unique	Unique	0.308528639	0.741	3.6582	95.63861607	8.017
1	26767949	G	T	677404	ENSG00000117713	ENST00000324856	689740	ARID1A	NM_006015.6(ARID1A):c.3148G>T (p.Asp1050Tyr)	NA	NA	Likely pathogenic	1	criteria provided, single submitter	PF01388.20	31	0	0	Pathogenic	Pathogenic	0.308528639	0.741	3.6582	95.63861607	10.003
1	26767970	T	C	1165515	ENSG00000117713	ENST00000324856	1176188	ARID1A	NM_006015.6(ARID1A):c.3169T>C (p.Ser1057Pro)	NA	NA	Likely pathogenic	1	criteria provided, single submitter	PF01388.20	38	0	0	Unique	Unique	0.308528639	0.741	3.6582	71.94861312	8.017
1	26771150	C	A	1170714	ENSG00000117713	ENST00000324856	1182296	ARID1A	NM_006015.6(ARID1A):c.3230C>A (p.Ala1077Glu)	NA	NA	Pathogenic/Likely pathogenic	1	criteria provided, multiple submitters, no conflicts	PF01388.20	58	0	0	Unique	Unique	0.308528639	0.741	3.6582	95.75252315	7.905
1	26772617	C	T	137286	ENSG00000117713	ENST00000324856	133547	ARID1A	NM_006015.6(ARID1A):c.3524C>T (p.Pro1175Leu)	4	143310	Likely benign	0	criteria provided, single submitter	NA	NA	0	0	NA	NA	NA	0.741	3.6582	0	7.562
1	26772940	G	A	427788	ENSG00000117713	ENST00000324856	434341	ARID1A	NM_006015.6(ARID1A):c.3668G>A (p.Arg1223His)	3	143182	Likely benign	0	criteria provided, single submitter	NA	NA	0	0	NA	NA	NA	0.741	3.6582	0	9.602
1	26773394	G	A	414790	ENSG00000117713	ENST00000324856	427049	ARID1A	NM_006015.6(ARID1A):c.3764G>A (p.Gly1255Glu)	NA	NA	Likely pathogenic	1	criteria provided, single submitter	NA	NA	0	0	NA	NA	NA	0.741	3.6582	20.55135019	4.124
1	26773680	C	T	137287	ENSG00000117713	ENST00000324856	133548	ARID1A	NM_006015.6(ARID1A):c.3967C>T (p.Arg1323Cys)	8	143230	Likely benign	0	criteria provided, single submitter	NA	NA	0	0	NA	NA	NA	0.741	3.6582	0	5.815
1	26773878	A	G	1252238	ENSG00000117713	ENST00000324856	1261038	ARID1A	NM_006015.6(ARID1A):c.4081A>G (p.Met1361Val)	5	143250	Benign	0	criteria provided, single submitter	NA	NA	0	0	NA	NA	NA	0.741	3.6582	0	2.181
1	26774531	A	G	137288	ENSG00000117713	ENST00000324856	133549	ARID1A	NM_006015.6(ARID1A):c.4304A>G (p.Tyr1435Cys)	36	143268	Benign	0	criteria provided, single submitter	NA	NA	0	0	NA	NA	NA	0.741	3.6582	0	6.977
1	26774803	G	A	1186177	ENSG00000117713	ENST00000615191	1196466	ARID1A	NM_006015.6(ARID1A):c.4576G>A (p.Val1526Met)	8	143314	Likely benign	0	criteria provided, single submitter	NA	NA	0	0	NA	NA	NA	0.741	3.6582	0	5.725
1	26774951	C	A	1067200	ENSG00000117713	ENST00000324856	1082871	ARID1A	NM_006015.6(ARID1A):c.4724C>A (p.Pro1575Gln)	11	139984	Likely benign	0	criteria provided, single submitter	NA	NA	0	0	NA	NA	NA	0.741	3.6582	0	3.721
1	26774978	A	G	1239184	ENSG00000117713	ENST00000324856	1248815	ARID1A	NM_006015.6(ARID1A):c.4751A>G (p.Gln1584Arg)	6	129654	Benign	0	criteria provided, single submitter	NA	NA	0	0	NA	NA	NA	0.741	3.6582	0	7.058
1	26775106	C	G	1249635	ENSG00000117713	ENST00000324856	1257586	ARID1A	NM_006015.6(ARID1A):c.4879C>G (p.Pro1627Ala)	45	142434	Benign	0	criteria provided, single submitter	NA	NA	0	0	NA	NA	NA	0.741	3.6582	0	5.756
1	26775697	A	G	131843	ENSG00000117713	ENST00000324856	126311	ARID1A	NM_006015.6(ARID1A):c.5114A>G (p.Asn1705Ser)	3805	143276	Benign	0	criteria provided, multiple submitters, no conflicts	NA	NA	0	0	NA	NA	NA	0.741	3.6582	0	3.167
1	26779023	C	T	1000199	ENSG00000117713	ENST00000324856	1012518	ARID1A	NM_006015.6(ARID1A):c.5125C>T (p.Leu1709Phe)	NA	NA	Likely pathogenic	1	criteria provided, single submitter	NA	NA	0	0	NA	NA	NA	0.741	3.6582	97.67583558	2.987
1	26779036	T	C	206793	ENSG00000117713	ENST00000324856	210260	ARID1A	NM_006015.6(ARID1A):c.5138T>C (p.Leu1713Pro)	NA	NA	Likely pathogenic	1	criteria provided, single submitter	NA	NA	0	0	NA	NA	NA	0.741	3.6582	97.67583558	7.533
1	26779126	C	T	364156	ENSG00000117713	ENST00000324856	377278	ARID1A	NM_006015.6(ARID1A):c.5228C>T (p.Thr1743Met)	6	143262	Likely benign	0	criteria provided, single submitter	NA	NA	0	0	NA	NA	NA	0.741	3.6582	0	7.43
1	26779201	T	C	427795	ENSG00000117713	ENST00000324856	434327	ARID1A	NM_006015.6(ARID1A):c.5303T>C (p.Leu1768Pro)	NA	NA	Likely benign	0	criteria provided, single submitter	NA	NA	0	0	NA	NA	NA	0.741	3.6582	0	1.319
1	26779207	G	A	963485	ENSG00000117713	ENST00000324856	975335	ARID1A	NM_006015.6(ARID1A):c.5309G>A (p.Gly1770Asp)	NA	NA	Likely benign	0	no assertion criteria provided	NA	NA	0	0	NA	NA	NA	0.741	3.6582	0	0.88
1	26779209	C	T	439336	ENSG00000117713	ENST00000324856	446064	ARID1A	NM_006015.6(ARID1A):c.5311C>T (p.Pro1771Ser)	7	143206	Benign/Likely benign	0	criteria provided, multiple submitters, no conflicts	NA	NA	0	0	NA	NA	NA	0.741	3.6582	0	0.778
1	26779234	A	G	137290	ENSG00000117713	ENST00000324856	133551	ARID1A	NM_006015.6(ARID1A):c.5336A>G (p.Glu1779Gly)	157	143312	Benign	0	criteria provided, single submitter	NA	NA	0	0	NA	NA	NA	0.741	3.6582	0	3.001
1	26779347	G	A	1207140	ENSG00000117713	ENST00000324856	1217160	ARID1A	NM_006015.6(ARID1A):c.5449G>A (p.Val1817Ile)	23	143328	Likely benign	0	criteria provided, single submitter	NA	NA	0	0	NA	NA	NA	0.741	3.6582	0	7.601
1	26779440	G	T	272198	ENSG00000117713	ENST00000324856	287961	ARID1A	NM_006015.6(ARID1A):c.5542G>T (p.Gly1848Trp)	5	143170	Likely benign	0	criteria provided, multiple submitters, no conflicts	NA	NA	0	0	NA	NA	NA	0.741	3.6582	0	9.422
1	26779513	C	T	1253137	ENSG00000117713	ENST00000324856	1260649	ARID1A	NM_006015.6(ARID1A):c.5615C>T (p.Ala1872Val)	10	143260	Benign	0	criteria provided, single submitter	NA	NA	0	0	NA	NA	NA	0.741	3.6582	0	0.102
1	26779534	G	A	963486	ENSG00000117713	ENST00000324856	975334	ARID1A	NM_006015.6(ARID1A):c.5636G>A (p.Arg1879Gln)	15	143196	Likely benign	0	no assertion criteria provided	NA	NA	0	0	NA	NA	NA	0.741	3.6582	0	1.24
1	26779615	G	A	137291	ENSG00000117713	ENST00000324856	133552	ARID1A	NM_006015.6(ARID1A):c.5717G>A (p.Arg1906Gln)	227	143182	Benign/Likely benign	0	criteria provided, multiple submitters, no conflicts	NA	NA	0	1	NA	NA	NA	0.741	3.6582	0	2.358
1	26779615	G	C	732357	ENSG00000117713	ENST00000324856	731199	ARID1A	NM_006015.6(ARID1A):c.5717G>C (p.Arg1906Pro)	2	143184	Benign	0	criteria provided, single submitter	NA	NA	0	1	NA	NA	NA	0.741	3.6582	0	2.358
1	26779617	A	T	1244430	ENSG00000117713	ENST00000324856	1254496	ARID1A	NM_006015.6(ARID1A):c.5719A>T (p.Ile1907Phe)	7	143198	Likely benign	0	criteria provided, single submitter	NA	NA	0	0	NA	NA	NA	0.741	3.6582	0	3.735
1	26779747	G	A	590765	ENSG00000117713	ENST00000324856	599459	ARID1A	NM_006015.6(ARID1A):c.5849G>A (p.Arg1950Gln)	4	143210	Likely benign	0	criteria provided, single submitter	NA	NA	0	0	NA	NA	NA	0.741	3.6582	0	9.175
1	26779861	T	C	1015713	ENSG00000117713	ENST00000324856	1028997	ARID1A	NM_006015.6(ARID1A):c.5963T>C (p.Ile1988Thr)	NA	NA	Likely pathogenic	1	criteria provided, single submitter	PF12031.7	13	0	0	Unique	Unique	0.235239341	0.741	3.6582	41.94155261	7.796
1	26779968	C	T	1175886	ENSG00000117713	ENST00000324856	1187443	ARID1A	NM_006015.6(ARID1A):c.6070C>T (p.Arg2024Trp)	1	143252	Likely benign	0	criteria provided, single submitter	PF12031.7	49	0	0	Unique	Unique	0.235239341	0.741	3.6582	32.277609	3.85
1	26780229	G	A	1202741	ENSG00000117713	ENST00000324856	1212747	ARID1A	NM_006015.6(ARID1A):c.6331G>A (p.Val2111Ile)	5	143224	Likely benign	0	criteria provided, single submitter	PF12031.7	130	0	0	Unique	Unique	0.235239341	0.741	3.6582	0	4.631
1	26780298	C	G	536586	ENSG00000117713	ENST00000324856	546575	ARID1A	NM_006015.6(ARID1A):c.6400C>G (p.Leu2134Val)	NA	NA	Likely pathogenic	1	criteria provided, single submitter	PF12031.7	153	0	0	Unique	Unique	0.235239341	0.741	3.6582	95.85850569	4.715
1	26780308	C	A	425361	ENSG00000117713	ENST00000324856	432033	ARID1A	NM_006015.6(ARID1A):c.6410C>A (p.Ala2137Asp)	NA	NA	Likely pathogenic	1	criteria provided, single submitter	PF12031.7	156	0	0	Unique	Unique	0.235239341	0.741	3.6582	95.85850569	7.647
1	26780416	A	T	906201	ENSG00000117713	ENST00000324856	917881	ARID1A	NM_006015.6(ARID1A):c.6518A>T (p.Asn2173Ile)	NA	NA	Likely pathogenic	1	criteria provided, single submitter	PF12031.7	192	0	0	Unique	Unique	0.235239341	0.741	3.6582	81.96873214	9.013
1	26780557	A	G	707304	ENSG00000117713	ENST00000324856	788352	ARID1A	NM_006015.6(ARID1A):c.6659A>G (p.Asn2220Ser)	40	143240	Benign/Likely benign	0	criteria provided, multiple submitters, no conflicts	PF12031.7	240	0	0	Unique	Unique	0.235239341	0.741	3.6582	0	2.184
1	26780607	G	A	1182910	ENSG00000117713	ENST00000324856	1193038	ARID1A	NM_006015.6(ARID1A):c.6709G>A (p.Ala2237Thr)	3	143278	Likely benign	0	criteria provided, single submitter	NA	NA	0	0	NA	NA	NA	0.741	3.6582	0	9.665
1	26780628	G	T	1192849	ENSG00000117713	ENST00000324856	1203819	ARID1A	NM_006015.6(ARID1A):c.6730G>T (p.Val2244Leu)	6	143330	Likely benign	0	criteria provided, single submitter	NA	NA	0	0	NA	NA	NA	0.741	3.6582	0	9.665
1	26790870	C	T	538334	ENSG00000060642	ENST00000078527	547943	PIGV	NM_017837.4(PIGV):c.55C>T (p.Arg19Cys)	2	143234	Likely pathogenic	1	criteria provided, single submitter	PF04188.12	12	0	0	Unique	Unique	0.711426417	1.035	0.39808	0	1.745
1	26794135	C	T	280357	ENSG00000060642	ENST00000078527	297114	PIGV	NM_017837.4(PIGV):c.101C>T (p.Pro34Leu)	709	143312	Benign	0	criteria provided, multiple submitters, no conflicts	PF04188.12	28	0	0	Unique	Unique	0.711426417	1.035	0.39808	0	7.496
1	26794501	G	A	39778	ENSG00000060642	ENST00000078527	30821	PIGV	NM_017837.4(PIGV):c.467G>A (p.Cys156Tyr)	8	143294	Likely pathogenic	1	criteria provided, single submitter	PF04188.12	152	0	0	Unique	Unique	0.711426417	1.035	0.39808	0	6.162
1	26794507	G	A	732359	ENSG00000060642	ENST00000078527	733557	PIGV	NM_017837.4(PIGV):c.473G>A (p.Ser158Asn)	29	143286	Likely benign	0	criteria provided, multiple submitters, no conflicts	PF04188.12	154	0	0	Unique	Unique	0.711426417	1.035	0.39808	0	4.529
1	26794528	C	A	139380	ENSG00000060642	ENST00000078527	135662	PIGV	NM_017837.4(PIGV):c.494C>A (p.Ala165Glu)	NA	NA	Pathogenic/Likely pathogenic	1	no assertion criteria provided	PF04188.12	161	0	0	Unique	Unique	0.711426417	1.035	0.39808	0	4.461
1	26794641	C	T	858941	ENSG00000060642	ENST00000078527	871134	PIGV	NM_017837.4(PIGV):c.607C>T (p.Arg203Cys)	1	143304	Pathogenic/Likely pathogenic	1	criteria provided, multiple submitters, no conflicts	PF04188.12	199	0	0	Unique	Unique	0.711426417	1.035	0.39808	0	5.751
1	26794800	C	A	16325	ENSG00000060642	ENST00000078527	1286	PIGV	NM_017837.4(PIGV):c.766C>A (p.Gln256Lys)	NA	NA	Pathogenic	1	no assertion criteria provided	PF04188.12	252	0	0	Unique	Unique	0.711426417	1.035	0.39808	78.5231978	7.505
1	26795056	C	A	16323	ENSG00000060642	ENST00000078527	1284	PIGV	NM_017837.4(PIGV):c.1022C>A (p.Ala341Glu)	20	143294	Pathogenic/Likely pathogenic	1	criteria provided, multiple submitters, no conflicts	PF04188.12	317	1	0	Pathogenic	Pathogenic	0.711426417	1.035	0.39808	0	5.688
1	26795056	C	T	16326	ENSG00000060642	ENST00000078527	1287	PIGV	NM_017837.4(PIGV):c.1022C>T (p.Ala341Val)	NA	NA	Pathogenic	1	no assertion criteria provided	PF04188.12	317	1	0	Pathogenic	Pathogenic	0.711426417	1.035	0.39808	0	5.688
1	26795188	A	C	16324	ENSG00000060642	ENST00000078527	1285	PIGV	NM_017837.4(PIGV):c.1154A>C (p.His385Pro)	NA	NA	Pathogenic	1	no assertion criteria provided	PF04188.12	362	0	0	Unique	Unique	0.711426417	1.035	0.39808	0	8.944
1	26797615	C	A	973199	ENSG00000060642	ENST00000078527	985880	PIGV	NM_017837.4(PIGV):c.1253C>A (p.Ala418Asp)	2	143294	Likely pathogenic	1	criteria provided, single submitter	PF04188.12	394	0	0	Unique	Unique	0.711426417	1.035	0.39808	25.3093489	5.582
1	26797777	T	C	405152	ENSG00000060642	ENST00000078527	422002	PIGV	NM_017837.4(PIGV):c.1415T>C (p.Leu472Pro)	1	143316	Likely pathogenic	1	criteria provided, single submitter	PF04188.12	426+7	0	0	Unique	Unique	0.711426417	1.035	0.39808	0	7.441
1	26912036	C	A	20466	ENSG00000131910	ENST00000254227	5427	NR0B2	NM_021969.3(NR0B2):c.583G>T (p.Ala195Ser)	NA	NA	Pathogenic	1	no assertion criteria provided	PF00104.29	167	0	0	Pathogenic	Pathogenic	0.398762015	1.082	0.24978	69.41507122	7.253
1	26913409	C	T	206796	ENSG00000131910	ENST00000254227	211685	NR0B2	NM_021969.3(NR0B2):c.532G>A (p.Asp178Asn)	NA	NA	Likely benign	0	criteria provided, single submitter	PF00104.29	150	0	0	Pathogenic	Pathogenic	0.398762015	1.082	0.24978	0	7.568
1	26913429	C	G	586485	ENSG00000131910	ENST00000254227	595423	NR0B2	NM_021969.3(NR0B2):c.512G>C (p.Gly171Ala)	NA	NA	Benign	0	criteria provided, single submitter	PF00104.29	139	0	0	Unique	Unique	0.398762015	1.082	0.24978	0	3.901
1	26913468	C	T	707305	ENSG00000131910	ENST00000254227	782367	NR0B2	NM_021969.3(NR0B2):c.473G>A (p.Ser158Asn)	NA	NA	Benign	0	criteria provided, single submitter	PF00104.29	126	0	0	Pathogenic	Pathogenic	0.398762015	1.082	0.24978	0	1.594
1	26913928	G	C	718880	ENSG00000131910	ENST00000254227	711767	NR0B2	NM_021969.3(NR0B2):c.13C>G (p.Gln5Glu)	NA	NA	Benign	0	criteria provided, single submitter	NA	NA	0	0	NA	NA	NA	1.082	0.24978	0	1.788
1	26951628	G	T	362285	ENSG00000175707	ENST00000320567	375476	KDF1	NM_152365.3(KDF1):c.753C>A (p.Phe251Leu)	NA	NA	Pathogenic	1	no assertion criteria provided	PF15551.5	211	0	0	Unique	Unique	0.632505922	0.944	0.89682	85.95386652	6.208
1	26951815	T	C	718881	ENSG00000175707	ENST00000616918	718390	KDF1	NM_152365.3(KDF1):c.566A>G (p.Lys189Arg)	NA	NA	Benign	0	criteria provided, single submitter	PF15551.5	149	0	0	Unique	Unique	NA	0.944	0.89682	0	2.836
1	26951948	G	A	707306	ENSG00000175707	ENST00000320567	782681	KDF1	NM_152365.3(KDF1):c.433C>T (p.Arg145Trp)	NA	NA	Benign	0	criteria provided, single submitter	PF15551.5	106	0	0	Unique	Unique	0.632505922	0.944	0.89682	0	1.183
1	27101227	T	C	718882	ENSG00000090020	ENST00000263980	715703	SLC9A1	NM_003047.5(SLC9A1):c.2086A>G (p.Met696Val)	NA	NA	Benign	0	criteria provided, single submitter	PF16644.4	110	0	0	Unique	Unique	0.555706192	0.619	3.5504	0	1.581
1	27106019	T	G	511270	ENSG00000090020	ENST00000263980	520778	SLC9A1	NM_003047.5(SLC9A1):c.1351A>C (p.Ile451Leu)	NA	NA	Likely pathogenic	1	criteria provided, single submitter	PF00999.20	327	0	0	Unique	Unique	0.487275164	0.619	3.5504	92.03206007	5.071
1	27109678	C	T	187203	ENSG00000090020	ENST00000263980	189315	SLC9A1	NM_003047.5(SLC9A1):c.913G>A (p.Gly305Arg)	NA	NA	Pathogenic	1	no assertion criteria provided	PF00999.20	190	0	0	Unique	Unique	0.487275164	0.619	3.5504	78.67453212	7.903
1	27330739	G	A	1185883	ENSG00000186501	ENST00000374076	1195880	TMEM222	NM_032125.3(TMEM222):c.214G>A (p.Gly72Ser)	1	143140	Pathogenic	1	no assertion criteria provided	PF05608.11	12	0	0	Unique	Unique	0.476088508	1.042	0.43564	0	9.348
1	27356689	T	C	707312	ENSG00000142733	ENST00000357582	791784	MAP3K6	NM_004672.5(MAP3K6):c.3425A>G (p.Gln1142Arg)	NA	NA	Benign	0	criteria provided, single submitter	NA	NA	0	0	NA	NA	NA	0.931	1.2379	0	0.48
1	27360975	G	T	389413	ENSG00000142733	ENST00000357582	403071	MAP3K6	NM_004672.5(MAP3K6):c.1866C>A (p.Asn622Lys)	NA	NA	Benign	0	criteria provided, single submitter	NA	NA	0	0	NA	NA	NA	0.931	1.2379	0	0.183
1	27361788	G	A	696666	ENSG00000142733	ENST00000357582	775526	MAP3K6	NM_004672.5(MAP3K6):c.1495C>T (p.Arg499Cys)	NA	NA	Benign	0	criteria provided, single submitter	PF13281.5	360	0	0	Unique	Unique	0.617534849	0.931	1.2379	0	4.081
1	27364279	A	C	707313	ENSG00000142733	ENST00000357582	782682	MAP3K6	NM_004672.5(MAP3K6):c.620T>G (p.Val207Gly)	NA	NA	Benign	0	criteria provided, single submitter	PF13281.5	67+2	0	0	Unique	Unique	0.617534849	0.931	1.2379	0	1.091
1	27370868	C	G	1274877	ENSG00000142748	ENST00000270879	1285028	FCN3	NM_003665.4(FCN3):c.498G>C (p.Glu166Asp)	NA	NA	Benign/Likely benign	0	no assertion criteria provided	PF00147.17	80	0	0	Unique	Unique	0.604822754	1.038	0.42242	0	-0.14
1	27412656	G	A	732366	ENSG00000158195	ENST00000536657	730779	WASF2	NM_006990.5(WASF2):c.740C>T (p.Pro247Leu)	NA	NA	Likely benign	0	criteria provided, single submitter	NA	NA	0	0	NA	NA	NA	0.795	1.7698	0	2.774
1	27547513	C	T	1037017	ENSG00000126705	ENST00000247087	1048836	AHDC1	NM_001371928.1(AHDC1):c.4603G>A (p.Ala1535Thr)	NA	NA	Benign	0	criteria provided, single submitter	NA	NA	0	0	NA	NA	NA	0.794	2.8589	0	-0.18
1	27547531	G	A	789962	ENSG00000126705	ENST00000247087	801464	AHDC1	NM_001371928.1(AHDC1):c.4585C>T (p.Arg1529Cys)	NA	NA	Likely benign	0	criteria provided, multiple submitters, no conflicts	NA	NA	0	0	NA	NA	NA	0.794	2.8589	0	6.447
1	27547624	C	T	1179247	ENSG00000126705	ENST00000247087	1191374	AHDC1	NM_001371928.1(AHDC1):c.4492G>A (p.Ala1498Thr)	NA	NA	Likely benign	0	criteria provided, single submitter	NA	NA	0	0	NA	NA	NA	0.794	2.8589	0	0.269
1	27547732	T	G	746406	ENSG00000126705	ENST00000247087	737243	AHDC1	NM_001371928.1(AHDC1):c.4384A>C (p.Lys1462Gln)	NA	NA	Benign/Likely benign	0	criteria provided, multiple submitters, no conflicts	NA	NA	0	0	NA	NA	NA	0.794	2.8589	0	2.818
1	27547746	T	C	576253	ENSG00000126705	ENST00000247087	585204	AHDC1	NM_001371928.1(AHDC1):c.4370A>G (p.Asp1457Gly)	NA	NA	Pathogenic/Likely pathogenic	1	no assertion criteria provided	NA	NA	0	0	NA	NA	NA	0.794	2.8589	3.467941363	4.09
1	27547787	G	C	1235460	ENSG00000126705	ENST00000247087	1245507	AHDC1	NM_001371928.1(AHDC1):c.4329C>G (p.His1443Gln)	NA	NA	Benign	0	criteria provided, single submitter	NA	NA	0	0	NA	NA	NA	0.794	2.8589	0	1.806
1	27547938	C	T	696667	ENSG00000126705	ENST00000247087	777902	AHDC1	NM_001371928.1(AHDC1):c.4178G>A (p.Gly1393Asp)	NA	NA	Benign	0	criteria provided, multiple submitters, no conflicts	NA	NA	0	0	NA	NA	NA	0.794	2.8589	0	3.208
1	27548071	T	C	1201631	ENSG00000126705	ENST00000247087	1211634	AHDC1	NM_001371928.1(AHDC1):c.4045A>G (p.Met1349Val)	NA	NA	Likely benign	0	criteria provided, single submitter	NA	NA	0	0	NA	NA	NA	0.794	2.8589	0	5.174
1	27548085	A	G	1189610	ENSG00000126705	ENST00000247087	1200138	AHDC1	NM_001371928.1(AHDC1):c.4031T>C (p.Ile1344Thr)	NA	NA	Likely benign	0	criteria provided, single submitter	NA	NA	0	0	NA	NA	NA	0.794	2.8589	25.3093489	4.658
1	27548095	A	C	718888	ENSG00000126705	ENST00000247087	711822	AHDC1	NM_001371928.1(AHDC1):c.4021T>G (p.Cys1341Gly)	NA	NA	Benign/Likely benign	0	criteria provided, multiple submitters, no conflicts	NA	NA	0	0	NA	NA	NA	0.794	2.8589	0	6.808
1	27548116	C	T	1179248	ENSG00000126705	ENST00000247087	1190481	AHDC1	NM_001371928.1(AHDC1):c.4000G>A (p.Gly1334Ser)	NA	NA	Likely benign	0	criteria provided, single submitter	NA	NA	0	0	NA	NA	NA	0.794	2.8589	0	0.022
1	27548261	C	G	904393	ENSG00000126705	ENST00000247087	916511	AHDC1	NM_001371928.1(AHDC1):c.3855G>C (p.Glu1285Asp)	NA	NA	Likely benign	0	criteria provided, multiple submitters, no conflicts	NA	NA	0	0	NA	NA	NA	0.794	2.8589	0	2.97
[truncated: 85,040 more rows]
